# Supplementary material for: Brainstem networks construct threat probability and prediction error from neuronal building blocks
Source: Nat Commun. 2022 Oct 19;13:6192. doi: 10.1038/s41467-022-34021-1 (PMC9582012; doi:10.1038/s41467-022-34021-1)
Supplement: Supplementary file 4 — Source Data [file 41467_2022_34021_MOESM4_ESM.xlsx]

## Sheet: Figure 1c
Session number	danger suppression ratio	uncertainty suppression ratio	safety suppression ratio
1	1	0.944444	-0.433333
2	1	0.9	-0.416667
3	1	1	-0.147727
4	0.857143	0.350198	0.110606
5	1	0.701587	-0.030273
6	1	0.500541	0.183983
7	0.961538	0.598188	-0.131929
8	1	1	0.10521
9	1	0.9	0.571429
10	1	1	0.833333
11	1	1	0.583333
12	1	1	0.75
13	1	0.888889	0.207143
14	1	0.928571	0.434921
15	1	0.328297	0.488889
16	1	0.821429	0.418182
17	1	0.8	0.55
18	1	1	0.466667
19	1	1	-0.333333
20	1	1	-0.0833333
21	1	1	-0.266667
22	1	1	-0.833333
23	1	1	-0.116667
24	1	0.9	0.0166667
25	1	0.875	-0.4
26	1	1	-0.316667
27	1	0.875	0.130952
28	1	1	0.666667
29	1	0.77381	0.333333
30	0.75	0.465598	0.541667
31	1	0.9375	0.8
32	0.5	0.536905	0.3
33	1	0.761905	0.047619
34	1	0.590476	0.0597403
35	1	0.083658	-0.208333
36	0.675	-0.0928571	-0.206169
37	0.875	0.520833	0.508333
38	0.833333	0.916667	1
39	1	0.851648	0.846154
40	0.928571	0.602772	0.0695824
41	1	0.449129	0.441558
42	1	0.322944	0.258258
43	0.933333	0.475023	-0.047271
44	0.916667	0.681181	-0.135209
45	0.896552	0.39812	0.121418
46	0.956522	-0.000258799	0.194013
47	0.911538	0.264724	-0.203582
48	1	0.857143	1
49	1	1	0.8
50	1	1	0.81746
51	0.857143	1	0.167308
52	0.833333	0.846591	0.415385
53	1	0.873016	0.433532
54	1	0.757649	0.524725
55	1	0.96875	0.9375
56	1	0.928571	0.673077
57	0.416667	1	0.916667
58	0.366667	0.610317	0.495652
59	1	0.481812	0.833333
60	0.857143	0.477015	-0.0812799
61	0.428571	0.165068	-0.109524
62	0.375	-0.00209875	-0.344444
63	1	0.251948	0.0459957
64	0.888889	0.427778	0.78125
65	1	1	0.568182
66	1	0.873016	0.195527
67	1	0.845238	0.0111111
68	0.657143	0.857143	-0.0505051
69	0.8	0.733333	0.207459
70	1	0.583712	-0.142717
71	0.857143	0.692869	0.0380753
72	0.788889	0.264087	0.101515
73	0.603175	0.438258	-0.143407

## Sheet: Figure 2a
neuron number	pre cue	pre cue	danger	danger	danger	danger	danger	danger	danger	danger	danger	danger	post cue	post cue	pre cue	pre cue	uncertainty	uncertainty	uncertainty	uncertainty	uncertainty	uncertainty	uncertainty	uncertainty	uncertainty	uncertainty	post cue	post cue	pre cue	pre cue	safety	safety	safety	safety	safety	safety	safety	safety	safety	safety	post cue	post cue
1	-0.0247736	-0.0247736	4.13719	3.8399	1.46164	-0.0247736	0.123868	-0.0247736	-0.0247736	-0.0247736	-0.0247736	-0.0247736	-0.0247736	-0.0247736	-0.0247736	-0.0247736	1.01572	0.272509	0.792755	-0.0247736	-0.0247736	0.123868	-0.0247736	-0.0247736	-0.0247736	0.123868	-0.0247736	-0.0247736	0.123868	-0.0247736	1.46164	-0.0247736	-0.0247736	-0.0247736	-0.0247736	-0.0247736	-0.0247736	-0.0247736	-0.0247736	-0.0247736	-0.0247736	-0.0247736
2	-0.233522	0.221846	3.47949	3.89983	2.95406	2.60378	2.00829	1.2727	1.13258	0.36196	0.817329	0.57213	1.13258	0.817329	0.116761	-0.093409	2.14841	1.76309	1.22016	1.88569	1.46535	1.36027	0.852357	0.974956	1.25518	1.18513	0.449531	0.256875	0.0116761	-0.0233522	2.35858	0.957442	0.957442	1.2727	0.7823	0.57213	1.0275	0.747272	0.642187	0.186818	0.396988	0.186818
3	-0.073262	0.197244	3.71382	3.10518	1.6174	0.873509	1.54977	1.14401	0.805882	0.535376	0.400123	0.941135	1.07639	2.15841	-0.00563554	-0.107075	1.92172	1.27927	2.02316	1.48215	1.17783	1.21164	0.941135	1.17783	1.1102	1.65121	0.805882	0.603003	0.0619909	-0.073262	1.27927	0.603003	1.54977	0.332497	0.670629	0.400123	0.535376	0.805882	1.27927	1.14401	1.00876	0.26487
4	0.049213	-0.0615162	3.66637	3.11272	0.898137	0.049213	1.30414	0.676679	-0.209155	-0.246065	-0.246065	-0.209155	-0.209155	0.270671	-0.0799711	0.0676679	1.82088	1.13805	1.35951	0.289126	0.41831	0.362946	0.0676679	0.399856	0.381401	0.362946	-0.098426	-0.0799711	0.049213	-0.0246065	1.5256	0.824318	0.824318	0.0861227	-0.0615162	-0.135336	-0.135336	0.270671	0.233762	1.41487	-0.393704	-0.393704
5	-0.155804	0.131834	2.92603	3.35749	3.19312	2.55621	1.63166	1.6933	1.44675	0.501654	0.748201	0.89202	1.32348	0.933111	0.0907429	-0.0633488	2.46375	1.71384	1.47757	1.9193	2.02203	1.93984	1.28239	1.64193	1.93984	1.34402	0.655746	0.624927	-0.0119849	0.00856065	2.20694	1.03584	1.01529	1.34402	0.830383	1.05638	1.36457	1.65221	1.63166	0.850928	0.604382	0.850928
6	-0.0186178	0.00372356	3.70122	2.36074	1.4224	0.94206	0.60694	0.45055	0.94206	0.372356	-0.130324	-0.197349	0.126601	-0.286714	0.00372356	0.0148942	2.77405	1.42798	0.646037	0.472892	0.372356	0.204796	-0.180593	-0.0633005	-0.230861	-0.392835	-0.0800565	-0.13591	0.182454	-0.186178	2.80756	1.76869	1.24367	0.729817	-0.0633005	0.707476	0.0372356	0.0819183	0.0372356	-1.03515	-0.420762	-0.431933
7	0.0669001	-0.0223	4.25931	1.7617	0.602101	0.0669001	0.691301	0.289901	0.0669001	0.0669001	-0.0223	-0.0669001	0.646701	0.2453	-0.1561	0.1561	1.3603	0.223	0.223	0.0669001	-0.1115	0.713601	0.2676	-0.1561	-0.0892002	-0.0892002	-0.2453	-0.289901	-0.0223	-0.0223	2.2523	0.557501	0.2453	0.0223	0.0223	0.1561	0.1561	0.0223	0.289901	-0.0223	-0.0223	-0.0223
8	-0.0429022	0.104191	3.09509	2.84993	1.72222	1.79576	1.25642	0.913204	0.569987	0.422893	0.447409	0.569987	1.62416	1.64867	-0.0429022	0.0183867	2.13898	1.379	2.02866	1.6977	0.876431	1.57512	1.59964	1.51384	1.42803	1.34223	0.790627	0.864173	-0.0183867	-0.0183867	1.32997	0.471924	0.962236	0.520956	0.594502	0.71708	0.300316	0.619018	1.03578	1.20739	1.59964	1.23191
9	0.190331	-0.234594	4.49269	1.41199	1.41199	1.7838	2.15561	1.94314	1.4651	0.880833	2.04938	1.99626	1.94314	0.721486	-0.15492	0.243446	1.86347	1.14641	0.509024	0.216889	0.429351	0.296562	0.190331	0.216889	0.32312	0.0840996	0.429351	0.774602	0.0309841	-0.075247	1.0933	0.509024	0.455908	0.402793	0.0840996	0.296562	0.721486	0.402793	0.880833	0.296562	0.455908	0.402793
10	-0.502263	0.502263	3.53287	2.35808	1.13222	0.808728	0.110668	-0.297953	-0.570366	-0.655496	-0.0255388	-0.0255388	0.127694	-0.468211	0	0.0170259	2.7667	1.48976	0.314978	0.340517	0.0851293	0.178772	-5.55112e-17	-0.0170259	0.102155	0.55334	0.119181	0.314978	0.00851293	-0.0255388	5.09925	1.04709	-0.110668	0.110668	0.0936422	0.0595905	0.34903	0.587392	0.723599	0.383082	0.212823	0.14472
11	-0.172883	0.172883	2.9174	2.89579	2.72291	2.61486	2.67969	1.85849	1.59917	1.4479	1.40468	1.49112	2.55003	1.83688	0.108052	-0.108052	1.69642	1.53434	0.983274	1.42629	1.57756	1.78286	0.972468	1.32904	1.99896	1.23179	0.821195	0.756364	0.0216104	-0.0216104	2.0746	1.42629	1.23179	1.68561	1.42629	1.42629	1.31823	1.51273	1.36146	1.16696	0.799585	1.33985
12	-0.116142	0.112067	3.08693	2.53271	1.35092	0.902648	0.764093	0.527733	0.291374	0.0713153	0.266923	0.063165	0.44623	0.144668	-0.0142631	0.0142631	1.6158	1.41612	0.849671	0.649988	0.352501	0.181345	0.3199	0.0794656	-0.0998414	-0.0550147	0.0509395	-0.00611274	0.038714	-0.0346389	3.16844	1.71768	1.31016	1.14716	0.870047	0.69074	0.486982	0.649988	0.527733	0.658139	0.511433	0.544034
13	-0.138531	0.107746	3.49406	2.07796	1.46227	1.03129	1.95483	1.70855	1.27756	1.15442	0.477162	0.723439	0.846578	1.77012	0.0769616	-0.0153923	2.63209	1.33913	1.52384	0.908147	0.785009	1.12364	0.877362	1.67776	1.27756	1.58541	0.969716	0.477162	-0.0153923	-0.0153923	2.44738	0.66187	0.600301	0.538731	0.600301	0.354023	0.230885	0.66187	1.46227	2.01639	1.4007	0.969716
14	-0.0494017	0.0395213	3.21111	2.23295	2.44044	2.38116	2.2626	1.96619	1.61049	1.13624	0.30629	1.01767	0.454495	0.721264	0.0395213	-0.0197607	2.32188	2.63311	1.98101	2.21813	1.62531	1.59567	1.55121	1.29926	1.47711	1.1807	1.1066	0.988033	0.0395213	-0.0494017	1.43265	1.13624	1.55121	1.37337	0.484136	1.19552	1.40301	0.750905	0.691623	1.37337	0.810187	1.04731
15	0.0868007	-0.0868007	3.08142	2.32192	2.03982	2.14832	2.14832	1.99642	1.64921	1.17181	1.10671	0.868007	0.889707	0.933107	-0.0542504	0.0542504	1.82281	1.34541	1.16096	1.19351	1.33456	1.05246	0.705255	0.564204	0.802906	0.423153	0.434003	0.596755	0.195301	-0.195301	1.25861	1.38881	1.25861	0.737806	0.303802	1.19351	0.629305	0.651005	0.455703	-0.108501	0.455703	0.0217002
16	-0.0291436	0.0233149	2.43641	2.94351	1.96428	1.89434	1.59707	1.64953	1.055	0.512928	0.442983	0.967569	1.66702	1.78942	-0.0291436	0.0233149	2.07794	1.58833	1.93805	1.6233	1.10746	1.65827	1.64079	1.70199	1.6845	1.7457	1.20363	0.985055	0.0408011	-0.0291436	1.66702	0.740248	1.15992	0.897624	0.91511	0.932596	0.827679	1.08997	1.47467	1.26483	1.1774	0.985055
17	-0.0458917	0.0388314	2.24163	3.13122	2.4958	2.83469	2.32636	2.24163	2.07219	1.56385	1.43676	1.52149	1.56385	2.41108	0.0600122	-0.0882532	2.19927	1.71211	1.3944	1.33086	1.54267	1.58503	1.79684	1.73329	1.35204	1.35204	0.907243	1.37322	0.165916	-0.130615	3.13122	1.35204	1.64857	1.86038	1.73329	0.674255	1.01315	1.14023	0.293001	1.22495	0.420085	0.631893
18	0	0.0207117	1.98832	3.33458	2.92035	2.8375	2.92035	1.82263	0.952737	1.65693	1.63622	1.49124	1.49124	2.02974	0	-0.0207117	1.29448	1.29448	1.67765	1.5948	1.46017	1.62587	1.5016	1.57409	1.52231	1.69836	1.34626	1.30484	-0.0207117	0.0207117	1.7812	1.92619	1.86405	1.92619	1.47053	1.03558	1.07701	1.67765	1.03558	1.01487	0.932026	1.36697
19	0.0121194	-0.0121194	3.89034	1.41797	1.62401	1.19982	0.618091	0.278747	0.193911	-0.399942	-0.0242389	-0.605972	-1.04227	-1.40586	0.0484778	-0.0363583	2.86625	0.569614	0.793823	0.690808	0.64233	0.557494	-0.0545375	-0.21815	-0.242389	-0.163612	-0.702928	-0.745346	0.21815	-0.230269	0.763525	0.0727166	-0.0727166	-0.399942	0.290867	-0.109075	-0.0484778	0.0969555	0.121194	0.399942	-0.0848361	-0.0484778
20	0.0910098	-0.112175	3.17688	2.12286	1.76728	1.14503	1.08154	1.33552	0.510078	0.35769	0.243398	0.167204	0.00211651	-0.0613787	0.0846603	-0.0677282	2.2435	1.38631	1.36726	0.75771	0.48468	0.141806	-0.162971	-0.0613787	0.129107	0.630719	0.230699	-0.201068	0.116408	-0.112175	3.44356	1.67839	1.5895	1.28472	1.20853	1.25932	1.31012	1.11963	0.967244	0.89105	0.192602	-0.31536
21	0.0123198	-0.0246396	2.59948	2.6734	2.22989	2.82124	2.26685	2.30381	2.30381	1.37982	1.97117	1.97117	1.89725	1.1211	0.0492793	0.0123198	2.06357	1.41678	1.01023	1.69398	1.47222	1.28742	1.1211	1.28742	1.50918	1.36134	1.4907	0.954786	-0.0246396	-0.0246396	2.96908	1.4907	0.973266	0.67759	0.566712	0.862388	0.418874	0.973266	0.197117	0.197117	0.344955	0.492793
22	0.144399	-0.154358	3.51437	1.72183	2.12814	1.20797	1.07652	-0.082656	-0.381413	-0.429214	-0.978926	-0.644319	-0.883324	-0.24996	-0.0288798	0.0248964	3.18574	1.95486	1.68598	0.957017	1.2976	0.765813	0.281827	0.234026	0.437181	0.473031	0.395355	0.395355	0.0726975	-0.0587555	3.83703	2.3791	1.87719	0.873365	0.0368467	0.64631	0.502907	0.096598	0.347554	0.383404	-0.0587555	0.801664
23	-0.211723	0.239042	3.14853	2.08308	0.607851	0.402957	0.484915	0.443936	-0.0887872	-0.293681	-0.00682978	-0.293681	0.0341489	0.116106	0.0751276	-0.129766	0.997149	0.177574	0.321	0.0341489	-0.437106	0.0136596	-0.109277	0.280021	0.239042	0.239042	-0.170745	-0.273191	0.280021	-0.252702	1.6733	1.14057	0.0341489	-0.375638	-0.785425	-0.62151	-0.62151	-0.498574	-0.498574	-0.211723	-0.416617	-0.785425
24	-0.0709952	0.14199	2.27185	2.9108	1.4199	2.05886	1.84588	3.12379	1.63289	1.63289	0.567962	1.20692	0.993933	1.84588	-0.0709952	-0.0709952	0.993933	0.674455	0.674455	0.88744	0.567962	0.354976	0.567962	1.4199	1.5264	1.10043	1.20692	0.248483	0.14199	-0.0709952	0.567962	0.14199	0.14199	-0.0709952	0.354976	-0.0709952	0.14199	0.567962	0.993933	0.14199	1.84588	0.354976
25	-0.0617482	0.0671176	2.72497	2.41892	2.11286	1.69405	1.2108	1.42021	1.48464	0.920853	1.22691	1.43632	1.91956	1.48464	-0.0939646	0.0832258	1.93567	1.7907	1.83097	1.42826	1.25913	1.25913	1.23496	0.985286	0.7195	1.2994	1.25913	0.824204	0.0832258	-0.0778564	2.69276	1.88735	1.88735	1.83902	1.74237	1.62961	1.69405	1.88735	2.01621	2.22562	1.51686	1.7907
26	0.0646017	-0.0673507	2.53871	2.42325	2.86859	2.75313	1.81297	1.68102	1.81297	1.48309	1.21919	1.1862	1.87895	1.26867	-0.00962153	-0.0013745	1.68927	1.67277	2.04389	1.68927	1.54907	1.67277	1.42536	1.11197	1.21919	1.53257	1.13671	0.716117	0.0316136	-0.0178686	2.06038	2.5552	2.68716	2.17584	2.22532	2.8521	2.32429	2.53871	2.20883	1.69751	0.856316	0.246036
27	-0.160754	0.164367	2.64613	2.20179	2.33184	2.13677	2.08258	2.09342	1.64909	1.80081	1.65992	1.87667	0.847121	1.04219	0.0451557	-0.0415433	2.0284	0.798353	0.787516	0.283578	0.175204	0.0993426	-0.187848	-0.529225	-0.393758	-0.664692	-0.431689	-0.491294	-0.236616	0.229391	0.717073	-0.128242	-0.117405	0.175204	0.0451557	0.240228	0.186042	0.023481	0.652049	0.478651	0.489488	0.0993426
28	-0.240336	0.232049	2.09673	2.74315	2.61884	1.62434	0.480672	1.05251	0.828745	0.306636	0.232049	-0.140887	0.45581	0.729296	-0.0165749	0.0331498	2.08429	1.61191	2.12159	1.73622	1.16439	1.06494	1.53732	1.50003	1.18925	1.37572	1.42544	0.530397	0.132599	-0.140887	1.54975	1.12709	1.00278	1.62434	1.57462	2.02214	1.40058	1.97241	1.69893	1.8481	1.6492	1.69893
29	0.0824461	-0.0942241	2.09649	2.66183	1.70781	1.2838	0.753793	0.895129	1.53114	1.14247	0.541789	0.365118	0.188448	-0.23556	-0.0942241	0.11778	1.70781	0.577123	0.806794	1.10713	0.365118	0.0647791	0.11778	0.029445	-0.394563	-0.359229	-0.447565	-0.376896	-0.0588901	0.0471121	2.7325	1.74315	1.53114	0.824461	1.53114	0.577123	0.718459	0.577123	0.11778	0.29445	0.153114	0.365118
30	0.0322335	0.00644669	1.57944	3.12665	2.50776	2.48198	2.45619	1.39893	0.754263	1.29579	0.960557	0.805837	1.16685	1.63101	-0.0451268	0.0193401	1.4634	1.23132	1.2571	1.19264	1.36025	1.41183	1.0637	1.11528	0.986344	1.0637	0.844517	0.883197	-0.0193401	0.00644669	1.70837	1.37315	2.2499	1.81152	2.37883	1.34736	0.93477	1.29579	0.883197	0.444822	0.831623	0.754263
31	-0.205476	0.189038	2.35887	2.26024	1.96435	0.583552	1.66847	1.27395	1.86572	0.583552	0.879438	0.386295	1.76709	2.35887	0.139724	-0.106848	1.22464	1.32327	1.02738	0.632866	0.435609	0.336981	0.879438	1.76709	1.27395	0.879438	0.336981	0.632866	-0.205476	0.189038	1.07669	0.780809	0.386295	-0.00821904	-0.106848	-0.106848	0.0904095	0.583552	0.0904095	-0.304105	-0.304105	-0.205476
32	-0.162544	0.187079	2.21121	2.24801	1.80638	1.71438	1.71438	1.89839	1.62237	0.978329	1.53036	1.21754	2.1192	1.95359	0.021468	-0.0153343	2.0272	1.67757	1.75118	1.57637	1.40156	1.87999	1.72358	1.99959	1.74198	1.71438	1.06113	1.19914	-0.088939	0.0582704	1.21754	1.05193	1.69597	1.25435	1.29115	1.40156	1.32795	1.51196	2.0456	1.65917	1.64077	1.84318
33	-0.0593087	0.0662862	2.2014	2.22233	2.41072	1.76182	0.673328	1.38503	1.28037	-0.0593087	0.464003	0.317476	0.547733	0.652396	0.013955	-0.00697749	1.4269	1.3955	1.3955	1.05011	1.22804	1.40596	1.63622	1.50016	1.73042	1.53156	1.52109	1.35363	0.00348875	-0.0174437	2.57818	2.45259	2.80844	2.41072	2.15953	2.57818	2.55725	1.53156	1.21757	1.51063	1.23851	0.652396
34	0.0181907	-0.0016537	1.50652	2.87579	2.89564	2.97501	2.71704	2.33999	1.24855	1.70497	1.86372	1.70497	1.60575	1.78435	-0.0115759	0.0181907	1.6752	1.25847	1.47676	1.45691	1.39738	1.71489	1.59582	1.62559	1.56606	1.53629	1.14932	0.901269	0.0181907	-0.0413426	1.42715	1.70497	1.84388	1.72481	1.64544	0.95088	0.712747	1.18901	0.95088	0.375391	0.573835	0.613524
35	-0.159593	0.17187	4.66503	-0.343739	-0.0491056	-0.270081	-0.343739	-0.343739	-0.343739	-0.343739	-0.343739	-0.343739	-0.30691	-0.0491056	0.061382	-0.0491056	0.0982112	0.245528	0.705893	0.300772	0.742722	0.632235	0.227113	0.17187	0.300772	0.466503	0.0429674	0.190284	-0.0491056	0.0245528	-0.196422	-0.196422	-0.196422	-0.196422	-0.196422	-0.196422	-0.0122764	0.17187	0.0982112	-0.196422	-0.196422	-0.159593
36	0.127762	-0.122547	3.11583	1.19158	1.33238	1.75478	2.06766	2.03637	0.644026	1.06642	1.37931	1.17593	1.2698	1.48882	-0.00521479	-0.00521479	2.6465	2.12242	1.95033	1.86429	1.65309	1.6922	1.66873	1.38713	1.42624	1.06642	0.73007	0.73007	0.0182517	-0.013037	2.63086	1.44189	1.67655	1.56704	0.784825	0.55016	0.690959	0.80047	0.440649	1.14465	0.737892	0.784825
37	0.0890532	-0.0854184	2.4008	1.74653	1.85558	1.98643	1.59387	1.1795	1.59387	1.31035	1.59387	1.1795	1.68111	1.35397	-0.030896	0.0236264	1.32126	1.36488	1.34307	1.40849	1.24493	1.32126	1.39759	1.23402	1.38669	1.48483	1.23402	1.01593	-0.0418005	0.0454353	1.74653	1.6593	1.72472	2.09548	2.24814	2.8806	2.59708	2.4008	2.57527	1.83377	1.02684	0.656086
38	-0.187892	0.263049	2.96869	1.16493	0.71399	2.06681	2.06681	0.263049	1.16493	-0.187892	0.263049	0.71399	1.16493	0.263049	0.0375784	-0.187892	0.263049	1.16493	0.0375784	0.488519	-0.187892	0.71399	0.488519	0.0375784	0.488519	0.71399	0.488519	-0.187892	0.263049	-0.187892	0.263049	-0.187892	-0.187892	1.16493	0.263049	0.263049	0.263049	0.263049	-0.187892	0.263049	0.263049	-0.187892
39	0.0644615	-0.0373198	2.64971	1.46904	1.71332	1.8151	2.03902	1.44869	1.42833	1.06192	0.573368	0.736218	1.00085	1.10263	0.023749	-0.0169635	2.10009	2.01866	2.0492	2.0492	1.85581	1.77439	1.68278	1.37744	1.35708	1.09245	1.36726	1.04156	-0.0983886	0.0644615	1.61154	1.08227	1.34691	0.919424	0.430874	0.715862	0.93978	1.00085	0.858355	1.06192	0.61408	0.28838
40	-0.395633	0.397953	2.50026	1.56745	0.996623	0.0359666	-0.882922	-0.994302	-0.994302	-0.966457	-1.00822	-0.994302	-0.938612	-0.952535	-0.0614913	0.070773	2.28446	1.45607	1.35165	0.885242	0.585907	0.265689	0.244805	0.759939	0.592869	0.48845	0.0568504	-0.00580106	0.21696	-0.228562	1.30292	1.62314	1.08016	0.87132	0.759939	0.857397	0.81563	1.289	1.08016	1.14977	0.704249	0.662482
41	0.0504448	-0.041273	3.11382	0.765844	0.582408	1.24278	1.35284	2.01321	0.894249	1.27946	1.60965	1.66468	1.5913	1.00431	0.0229295	-0.041273	2.18747	1.67385	1.33449	1.49959	1.34367	1.50876	1.14189	1.30698	1.67385	1.3987	1.02265	1.09603	0.105476	-0.0963037	1.8848	0.94928	1.041	1.11437	0.820875	0.7475	0.729157	0.839218	0.288911	0.527378	0.43566	0.820875
42	0.0114532	-0.0343595	1.47746	2.30209	1.31712	1.06515	1.2484	1.06515	1.29421	1.04224	1.40874	0.446674	0.446674	0.21761	-0.171798	0.21761	1.69507	0.641378	0.721551	0.927708	0.5383	0.0572659	0.194704	0.0687191	-0.194704	-0.160345	-0.400861	-0.332142	-0.0114532	-0.0114532	3.30997	1.34002	1.70652	1.17968	1.82106	0.996427	0.813176	0.813176	0.171798	0.148891	0.148891	0.240517
43	0.0820329	-0.114846	2.83834	0.869549	0.475791	1.06643	0.869549	0.475791	-0.114846	0.278912	1.06643	0.67267	1.06643	1.46019	-0.114846	-0.0164066	1.7555	1.65706	1.65706	0.967988	1.06643	1.06643	1.46019	1.16487	0.57423	0.67267	0.377351	0.180472	0.0820329	0.0820329	1.65706	1.46019	0.67267	0.67267	0.278912	-0.114846	0.278912	0.278912	0.278912	1.46019	0.475791	0.0820329
44	-0.211856	0.21509	2.27219	1.31156	1.428	1.24364	0.826398	0.496486	0.457673	-0.279779	-0.444735	-0.415625	-0.561175	-1.00753	-0.0129377	0.00646887	2.34982	1.62692	1.74336	1.38919	1.44256	1.51048	1.52989	0.923432	0.656591	0.642036	0.341233	0.12776	-0.153636	0.15687	0.234497	-0.260372	-0.444735	-0.638801	-0.483548	0.15687	-0.143932	-0.143932	-0.289482	-0.182746	-0.425328	-0.386515
45	0.0941141	-0.111226	1.01814	2.55819	1.63416	1.32615	0.299454	-0.00855583	-0.111226	-0.111226	-0.111226	-0.111226	-0.111226	-0.111226	0.0427791	-0.00855583	0.504794	0.453459	0.299454	-0.00855583	-0.00855583	-0.00855583	-0.00855583	-0.00855583	0.504794	0.145449	-0.00855583	-0.00855583	-0.00855583	-0.00855583	2.45552	3.48222	2.14751	1.42882	2.14751	1.63416	2.25018	1.53149	1.22348	0.504794	-0.00855583	-0.00855583
46	-0.332229	0.332229	1.57255	1.83833	0.420823	-0.332229	0.0221486	0.509418	-0.509418	-0.465121	-0.420823	-0.287932	0.553715	1.57255	-0.0664458	0.0664458	0.775201	0.95239	1.70544	0.265783	0.332229	0.265783	0.730904	1.94908	1.37321	0.553715	0.354378	-0.199337	0.0221486	-0.0221486	0.110743	-0.0664458	0.15504	-0.0664458	-0.0221486	-0.0664458	-0.0664458	0.553715	1.52825	1.43966	0.465121	0.199337
47	0	0	3.40344	0	0	0	0.103134	0.206269	0	0	0	0	0	0.103134	-0.0515672	0.0515672	1.85642	1.03134	1.34075	0.464105	0.412538	0.721941	0.309403	0.618807	-5.55112e-17	0.567239	-5.55112e-17	-0.0515672	0	0	1.03134	0.206269	0.721941	1.34075	0.618807	0.618807	0.618807	0	0.721941	1.03134	0	0
48	-0.046898	0.0554249	2.76698	0.464716	0.132167	0.643782	0.925169	0.976331	0.00426345	0.515878	1.30888	0.746104	0.874008	0.797266	0.0554249	-0.0724787	1.53911	0.503088	0.439136	0.362394	0.208909	0.170538	0.0426345	-0.430609	-0.187592	-0.136431	-0.520141	-0.532932	0.0554249	-0.046898	1.69259	0.771685	1.02749	0.362394	-0.046898	-0.200382	0.336813	0.260071	0.183329	0.822847	-0.328286	-0.149221
49	-0.268752	0.0537504	1.82751	1.34376	0.698755	0.537504	1.18251	0.376253	0.215002	0.860006	0.698755	0.698755	1.02126	0.376253	0.295627	-0.188126	-0.188126	-0.430003	-0.268752	-0.188126	0.295627	0.0537504	-0.107501	-0.107501	-0.268752	-0.0268752	-0.268752	0.215002	0.0537504	0.0537504	1.66626	0.376253	0.0537504	0.376253	0.0537504	0.0537504	0.376253	0.215002	0.376253	-0.268752	0.537504	0.215002
50	0.376139	-0.372938	1.95112	1.18284	0.683453	0.385743	0.164861	0.529796	0.414553	0.558606	0.452967	0.222482	-0.507387	-0.881926	0.160059	-0.156858	1.00037	0.822704	0.184068	0.265698	0.395346	0.563408	0.428958	0.227284	0.597021	0.56821	-0.382541	-0.454568	-0.0272101	0.0208077	1.05799	0.443364	0.673849	0.40495	0.645038	0.472174	0.443364	0.654642	0.510589	0.500985	-1.074	-1.15083
51	0.138709	-0.110967	1.05419	2.0529	1.47032	1.47032	2.21935	1.72	0.0554837	-0.0277419	-0.0277419	-0.110967	0.88774	-0.0277419	0.0138709	-0.0693547	0.180322	0.471612	0.263548	0.0138709	0.0970965	0.138709	-0.0277419	0.0138709	0.59645	0.59645	0.513224	0.0138709	-0.0277419	0.0554837	0.721288	2.55225	3.13483	2.55225	2.13612	1.96967	1.80322	1.63677	0.804514	1.13742	0.471612	0.30516
52	0.0759941	-0.0506627	1.41856	1.67187	1.87452	1.46922	0.531959	0.405302	1.2919	0.861266	0.759941	1.08925	0.455965	0.506627	-0.0759941	0.101325	1.17791	0.607953	0.46863	0.987923	0.519293	0.924595	1.87452	1.72253	0.240648	-0.0759941	0.0633284	0.341973	-0.0506627	0	0.303976	0.709278	0.709278	0.506627	0.658616	0.683947	0.303976	1.11458	0.810604	0.17732	0.481296	0.73461
53	-0.0197283	0.0197283	1.00615	1.91365	2.11093	1.36126	1.28234	1.20343	1.28234	0.769405	0.690492	1.0456	1.20343	0.848318	-0.0789133	0.0789133	-0.0789133	0.82859	0.966688	0.690492	0.769405	0.47348	0.611578	0.82859	0.276197	0.0197283	0.532665	0.394567	0.0197283	-0.0197283	0.651035	0.138098	0.177555	0.0986417	0.059185	0.0197283	-0.0197283	0.0197283	0.0986417	0.138098	0.0197283	0.453752
54	-0.39128	0.320138	1.88526	1.03156	1.60069	1.74298	0.177855	0.604706	0.177855	0.320138	0.177855	-0.106713	0.604706	1.03156	-0.106713	0.248996	1.24498	0.746989	1.88526	0.960415	0.604706	0.746989	0.675847	0.746989	1.03156	0.177855	0.675847	0.818131	-0.248996	0.177855	1.74298	1.45841	1.74298	0.320138	0.604706	1.17384	0.746989	0.889273	0.746989	0.889273	0.462422	0.177855
55	-0.263246	0.222747	1.68072	1.19473	0.465743	2.16672	1.55923	0.587241	0.101248	-0.141748	0.222747	0.344245	1.43773	0.830238	0.0404994	-0.0809988	0.951736	0.404994	1.31623	0.404994	0.526492	0.708739	0.404994	0.769489	0.708739	0.769489	1.25548	1.01248	0.344245	-0.263246	1.19473	0.951736	1.43773	0.708739	0.708739	0.830238	1.92372	0.587241	0.708739	0.830238	0.830238	0.951736
56	0.0852535	-0.0697529	0.705279	2.13134	1.44931	1.01529	0.395266	0.48827	0.767281	0.24026	0.426267	1.69732	0.519271	-0.0697529	-0.0387516	0.0387516	0.503771	0.860285	1.1548	0.891286	0.953289	1.38731	2.05383	1.40281	0.596774	0.48827	0.813783	0.643276	0.147256	-0.162757	0.302262	0.612275	0.581274	-0.00775032	0.860285	0.581274	0.48827	1.41831	1.01529	0.519271	0.426267	0.426267
57	-0.65938	0.675268	2.23236	0.548159	0.262163	0.834155	0.357495	-0.341606	-0.65938	-0.722934	-0.0556103	0.262163	-0.119165	-0.691157	0.0556103	-0.0556103	1.04071	1.19959	-0.0397217	0.103276	-0.0556103	0.150942	-0.135054	-0.103276	-0.135054	0.0397217	0.023833	0.675268	-0.0556103	0.0397217	1.34259	0.548159	0.00794434	0.135054	0.00794434	0.389272	0.865933	0.675268	0.357495	0.484604	0.103276	0.166831
58	-0.674286	0.682987	1.38772	1.15281	-0.230562	-0.491576	-0.622083	-0.909199	-0.9353	-1.11801	-1.0136	-1.03971	-1.06581	-0.987503	0.0304516	-0.0478526	1.8706	0.682987	0.200111	0.487226	0.108756	0.382821	0.239263	0.239263	0.239263	0.382821	-0.113106	-0.17836	-0.0478526	0.056553	3.76295	0.239263	0.656885	1.12671	0.578581	0.395871	0.36977	0.395871	0.73519	0.526378	-0.0217512	0.134857
59	0.0823462	-0.129401	2.55273	-0.199984	-0.129401	0.223511	-0.0588187	0.0823462	-0.270566	0.223511	0.0823462	-0.0588187	0.929336	0.364676	-0.0588187	0.0823462	1.4587	1.52929	0.964627	1.494	0.823462	0.611715	1.4587	1.42341	1.14108	0.399967	0.541132	0.294094	0.0117637	0.0117637	0.223511	0.364676	0.0117637	-0.199984	-0.199984	-0.411731	-0.270566	-0.0588187	-0.0588187	-0.341149	-0.199984	-0.341149
60	-0.234195	0.167282	2.57615	-0.234195	0.769499	-0.234195	0.368021	0.56876	0.368021	-0.0334565	-0.234195	-0.234195	-0.234195	0.167282	-0.0334565	-0.0334565	1.27135	1.57246	1.57246	0.970238	0.167282	0.66913	-0.0334565	0.066913	0.066913	0.769499	0.267652	-0.0334565	0.167282	-0.0334565	2.97763	-0.0334565	-0.0334565	-0.0334565	-0.0334565	-0.0334565	-0.0334565	-0.0334565	-0.0334565	-0.0334565	-0.0334565	0.167282
61	0.267202	-0.349419	1.87042	0.390527	0.883824	-0.596067	-0.596067	-0.10277	-0.596067	-0.596067	-0.596067	-0.596067	-0.596067	-0.596067	-0.164432	-0.0411081	2.61036	1.06881	1.13047	0.143878	0.143878	0.20554	-0.164432	0.328865	0.143878	0.20554	-0.164432	-0.10277	0.143878	0.143878	1.74709	0.513851	0.760499	-0.226094	-0.10277	-0.226094	-0.349419	-0.349419	0.143878	1.74709	-0.349419	-0.349419
62	-0.13281	0.138462	1.32528	0.918368	0.884459	1.02009	1.12182	1.35918	1.15573	2.37645	1.08791	1.22355	0.714914	1.22355	-0.183674	0.172371	0.426688	0.528415	0.443642	0.477551	1.03705	0.596233	0.647096	1.29137	0.816641	0.172371	1.02009	0.884459	0.0706437	-0.0649922	0.240188	0.138462	0.409733	0.918368	0.206279	1.46091	1.39309	1.39309	1.25746	-0.166719	0.545369	0.308006
63	0.25848	-0.25848	2.52398	-0.364913	-0.152047	0.22807	0.532164	0.653802	-0.48655	5.55112e-17	0.440936	0.0912281	0.532164	0.0456141	0.00760235	-0.00760235	2.2655	1.07193	0.851463	0.866667	0.638597	0.334503	0.349708	0.273684	0.722223	0.61579	0.0304094	-0.0836258	0.0456141	-0.0456141	2.98012	1.44445	1.12515	0.653802	0.121638	-0.0456141	0.22807	0.197661	0.22807	0.71462	-0.288889	-0.167252
64	-0.242364	0.145419	1.50266	0.630147	0.630147	0.242364	0.824039	0.33931	1.30877	1.30877	0.242364	0.33931	0.33931	-0.33931	-0.0969457	0.0969457	0.193891	0.0484729	0.145419	0.533201	-0.0484729	0.0969457	0.533201	0	0.387783	0.727093	-0.0484729	-0.0484729	0.0484729	0.0484729	1.89044	0.145419	0.33931	0.145419	-0.0484729	-0.0484729	-0.145419	0.630147	1.21182	1.21182	0.242364	0.436256
65	-0.157348	0.253125	1.15616	0.909881	0.663597	0.0889357	0.00684121	0.499408	0.827787	0.335219	0.00684121	0.17103	-0.321537	-0.814104	-0.157348	0.129983	0.212078	-0.526773	-0.855151	-0.690962	-0.978293	-0.239442	-0.239442	-0.567821	-0.814104	-0.239442	-0.485726	-0.773057	-0.239442	0.17103	1.97711	0.417314	0.17103	0.335219	-0.239442	-0.321537	-0.239442	0.0889357	0.17103	0.17103	-0.567821	-0.157348
66	-0.323381	0.230986	0.993242	1.06254	0.785354	2.10198	0.438874	0.785354	0.993242	0.646762	1.13183	0.85465	1.61691	0.785354	0.0230986	0.0923946	0.889298	0.85465	0.68141	1.09719	1.47831	0.750706	0.646762	1.06254	0.577466	0.85465	0.785354	0.889298	-0.0461973	0.0230986	1.7555	1.40902	0.923946	0.785354	0.785354	1.20113	0.369578	0.50817	0.716058	0.577466	0.0923946	0.50817
67	-0.139037	0.126639	1.49752	0.530465	0.498584	0.243536	-0.819166	-1.16986	-1.47804	-1.56306	-1.18048	-1.48867	-1.15923	-1.16986	0.057563	-0.0646477	1.78977	0.668616	0.88647	0.15852	0.190401	0.211655	0.275417	0.206341	0.238222	0.195714	0.06819	0.0309955	-0.0433936	0.0628765	3.28286	2.50709	1.54003	0.711124	0.955546	0.657989	0.562346	0.402941	0.211655	0.349806	-0.139037	-0.266561
68	0.356819	-0.319259	1.82165	0.13146	0.13146	0.0187799	1.48362	0.694858	0.244139	1.70898	0.582178	1.14558	1.82165	1.37094	-0.0938997	0.13146	0.863878	0.582178	0.244139	0.751198	0.694858	0.469499	0.863878	0.300479	1.14558	0.920217	0.0751198	0.300479	-0.431939	0.356819	-0.206579	-0.206579	-0.431939	0.0187799	-0.319259	-0.431939	-0.319259	-0.657298	0.13146	0.13146	-0.431939	-0.319259
69	-0.175869	0.125621	1.03009	0.879346	1.03009	0.879346	0.427111	0.879346	0.577856	-0.175869	0.125621	-0.175869	1.03009	1.63307	-0.0251242	0.125621	1.10546	1.70844	1.63307	1.10546	0.502483	1.18084	0.954718	1.25621	1.03009	1.03009	1.25621	1.10546	-0.0251242	-0.0251242	2.3868	1.78382	1.63307	0.879346	1.78382	2.08531	2.53754	1.48233	0.879346	1.18084	0.427111	0.427111
70	-0.0863671	0.0690937	1.00186	0.898218	1.13141	0.742757	1.20914	2.29736	1.20914	1.1055	0.872308	1.02777	0.587296	1.31278	0.0172734	-0.00863671	1.11845	0.677982	1.05368	1.23505	1.22209	0.975948	0.950038	0.988903	0.677982	0.522521	0.483656	1.01481	-0.0345468	0.0431836	0.509566	1.02777	0.794577	0.898218	1.33869	1.26096	0.716847	1.07959	1.46824	1.13141	0.613206	0.716847
71	0.10092	-0.072086	1.13896	0.446933	0.619939	1.13896	1.31196	0.792946	0.965952	1.83098	0.965952	1.48497	2.69601	1.65798	0.10092	-0.158589	0.533436	0.965952	1.22546	0.965952	0.879449	1.74448	1.31196	1.48497	0.965952	1.31196	0.965952	0.879449	-0.072086	0.10092	1.13896	0.792946	0.792946	0.792946	0.273927	0.10092	0.446933	0.619939	0.965952	0.965952	0.619939	0.446933
72	-0.0285891	0.0337871	1.00062	0.563985	0.189728	-0.122153	0.189728	0.220916	0.127352	0.470421	0.15854	0.252104	0.252104	0.15854	0.0337871	-0.0441832	0.766708	0.532797	0.969431	0.704332	0.548391	0.330074	0.189728	0.205322	0.392451	0.298886	-0.168936	-0.18453	0.0337871	-0.0285891	1.34369	1.65557	1.00062	0.470421	0.127352	0.00259901	0.189728	0.563985	-0.246906	-0.246906	-0.122153	-0.496411
73	-0.0992924	0.156031	1.00711	0.496462	-0.0141846	0.411354	-0.1844	0.156031	0.326246	0.751785	0.326246	0.326246	1.09222	0.241139	-0.1844	0.156031	-0.737601	-0.567385	-0.0567385	-0.524831	-0.439723	-0.141846	-0.695047	-0.609939	-0.141846	-0.312062	0.0709231	-0.141846	-0.0141846	-0.0141846	-0.0141846	0.0709231	-0.0992924	0.0709231	0.241139	0.241139	0.326246	1.09222	-0.0992924	0.0709231	0.411354	-0.0992924
74	-0.129345	0.126302	0.911503	0.528032	0.8202	0.765419	0.126302	0.473251	0.874982	0.199344	0.43673	0.0897807	0.144562	0.473251	0.0349993	-0.0289124	1.36801	1.3041	1.45932	1.11237	1.23106	1.48671	1.49584	1.13976	1.2128	1.45932	1.13976	1.04846	0.0349993	-0.0380427	1.86105	1.45932	1.56888	1.24019	1.62366	1.75149	2.24452	1.64192	1.09411	1.64192	1.18541	1.03933
75	-0.392092	0.39674	0.707491	0.635779	0.842947	0.791155	0.655699	0.695539	1.20151	1.60389	1.64373	1.30111	1.14175	0.484388	0.0879799	-0.0893079	0.181604	0.43658	0.4565	0.462476	0.434588	0.502316	0.462476	0.372836	0.26726	0.548131	0.856891	0.936571	-0.511612	0.508292	0.532196	-0.412012	-0.388108	0.0820039	-0.659019	-0.802443	-0.702843	-0.838299	-0.515596	-0.790491	-0.495676	-0.2407
76	0.0214953	-0.107477	1.44019	-0.107477	-0.107477	-0.107477	-0.107477	-0.107477	-0.107477	-0.107477	-0.107477	-0.107477	-0.107477	0.0214953	-0.300934	0.214953	2.34299	1.11776	1.3757	0.795326	0.859812	0.472897	0.214953	0.472897	0.0859812	0.472897	0.0214953	-0.107477	0.537383	-0.36542	2.34299	1.05327	0.408411	1.44019	0.924298	1.31121	0.924298	0.924298	0.537383	1.8271	0.666355	0.666355
77	0.0679317	-0.0485226	0.941339	0.359067	-0.0485226	0.475522	-0.0485226	0.475522	0.0679317	0.883112	-0.223204	-0.223204	0.650203	-0.397885	-0.135863	0.0970452	-0.281431	-0.572567	-0.689021	-0.485226	-0.0776362	-0.659908	-0.281431	-0.456113	-0.776362	-0.776362	0.883112	-0.164977	0.359067	-0.339658	0.0679317	0.883112	0.650203	0.591976	-0.0485226	0.70843	0.30084	0.359067	0.533749	-0.51434	-0.339658	0.475522
78	-0.0572692	0.0736318	0.171808	1.12084	0.302709	0.204533	0.204533	0.957214	1.18629	0.139082	0.43361	-0.0899945	0.368159	0.597236	0.0899945	-0.0899945	-0.204533	-0.400885	0.0245439	0.319071	-0.0736318	-0.0572692	0.204533	0.220896	-0.171808	-0.106357	-0.482698	-0.564511	0.00818132	-0.0245439	0.400885	0.695412	0.302709	0.106357	0.335434	0.368159	0.139082	0.204533	0.139082	0.139082	0.695412	0.826313
79	0.0496184	-0.0204311	0.925237	0.189717	0.680064	1.59071	0.0145936	0.469915	0.294792	1.10036	-0.125505	0.399866	0.995287	0.750113	-0.0729682	0.0496184	0.522453	0.20723	-0.0379435	-0.178042	0.20723	0.0145936	-0.335654	0.13718	0.837675	0.522453	-0.0729682	-0.265604	0.0496184	-0.0554559	2.74652	1.34553	0.610014	0.645039	0.364841	0.434891	0.469915	0.539965	1.03031	0.960262	0.224742	0.259767
80	0.10258	-0.0932542	0.340378	0.746033	0.648117	0.39633	0.242461	0.032639	0.200496	0.144544	0.410318	0.690081	0.690081	0.214485	-0.00233135	0.0116568	-0.331052	-0.519892	-0.561856	-0.547868	-0.68775	-0.56885	-0.603821	-0.49891	-0.421975	-0.589833	-0.400993	-0.526886	0.0186508	-0.0373017	0.0186508	-0.0233135	0.10258	0.256449	0.270437	0.354366	0.0186508	0.00466271	0.0606152	0.158532	0.0885915	-0.107242
81	-0.0605441	0.0605441	0.484353	0.484353	0.544897	0.605441	0.0605441	0.72653	0.363265	0.0605441	-0.0605441	-0.121088	-0.302721	-0.0605441	1.38778e-17	0	0.454081	0.332993	0.635713	0.635713	0.665986	0.0908162	0.0302721	0.302721	0.605441	0.72653	0.211904	0.332993	0.605441	-0.605441	-0.0605441	0.242177	-0.0605441	-0.423809	0.484353	0.302721	-0.363265	-0.0605441	-0.181632	0.181632	-1.08979	-0.544897
82	-0.412508	0.412508	0.942876	-0.0196433	-0.353579	-0.451795	-0.412508	-0.432152	-0.333935	-0.412508	-0.196433	-0.333935	-0.216076	-0.491081	-0.0196433	0.0196433	2.05272	1.42414	0.805373	0.432152	0.0687514	-0.0589298	-0.0491081	0.147324	0.0196433	-0.216076	-0.255362	-0.265184	-0.176789	0.176789	4.30187	1.13931	0.0392865	-0.412508	-0.530368	-0.550011	-0.491081	0.078573	0.157146	0.078573	-0.255362	-0.333935
83	-0.0471721	0.0433983	-0.0471721	0.847211	0.643428	0.473608	0.0886836	0.156611	0.507572	0.258503	0.349074	1.25478	0.66607	-0.63588	-0.0584934	0.0547196	0.184915	0.949103	1.27742	1.16421	1.1076	0.9208	1.1359	1.06798	0.954764	0.852872	0.807587	0.252843	0.179254	-0.171706	-0.262277	0.473608	0.31511	0.247182	0.337752	0.349074	-0.296241	0.0773623	-0.0924573	-0.477382	0.032077	0.032077
84	0.0133463	-0.0303325	0.62485	0.129823	-0.350644	-0.394323	0.566612	0.129823	0.377337	0.362777	-0.0740114	-0.103131	0.100704	0.683089	0.0570252	-0.052172	0.573892	0.173502	0.748607	1.02524	1.16356	0.777726	1.05436	0.872364	0.63941	0.00606651	-0.357924	-0.088571	0.0424656	-0.0303325	0.144383	0.333658	1.51299	1.17812	1.13444	0.828685	0.814125	0.62485	0.901483	0.319098	0.435575	0.115264
85	-0.0803388	0.241016	0.66949	0.0267796	0.883727	0.776609	0.776609	0.66949	0.883727	-0.0803388	0.776609	0.776609	0.562372	0.241016	-0.0803388	-0.0267796	-0.348135	-0.562372	-0.776609	0.133898	-0.830168	-0.562372	-0.508813	-0.883727	-0.723049	-0.615931	-0.0803388	-0.401694	-0.0803388	0.0267796	-0.615931	-0.187457	0.348135	-0.187457	0.348135	-0.294576	-0.401694	-0.401694	-0.401694	-0.294576	-0.187457	-0.723049
86	0.128476	-0.151835	0.969411	-0.291991	-0.291991	-0.0116796	-0.151835	0.408788	0.268632	0.268632	-0.291991	0.268632	0.548944	0.408788	-0.0116796	-0.0817575	0.969411	0.0583982	-0.0116796	-0.0817575	-0.0817575	-0.0817575	0.128476	-0.151835	0.0583982	-0.151835	0.128476	-0.291991	0.268632	-0.151835	2.51112	0.268632	0.268632	0.128476	0.689099	0.128476	-0.151835	0.128476	0.689099	-0.291991	0.128476	-0.0116796
87	0.0868276	-0.0734695	0.808165	-0.153618	0.647867	-0.153618	0.00667905	0.0868276	-0.233767	-0.233767	-0.0734695	-0.153618	-0.153618	-0.0734695	-0.113544	0.0868276	-0.434138	-0.273841	0.00667905	-0.434138	-0.273841	-0.233767	-0.394064	-0.113544	-0.353989	-0.233767	-0.113544	-0.434138	0.00667905	0.00667905	0.0868276	-0.0734695	-0.0734695	0.00667905	0.00667905	0.247125	0.0868276	0.166976	0.647867	-0.0734695	0.00667905	0.888313
88	0.345311	-0.372936	0.56631	0.0138124	-0.262436	-0.0414373	0.0138124	-0.0966871	0.62156	0.0138124	-0.428186	-0.0966871	-0.317686	-0.372936	0.0966871	-0.0966871	0.0414373	-0.538685	-0.0414373	0.0690622	-0.372936	-0.317686	-0.124312	-0.151937	-0.234812	-0.207187	0.842559	0.0966871	-0.0966871	0.124312	-0.262436	-0.207187	-0.207187	0.455811	0.0138124	0.67681	0.897809	0.234812	0.400561	0.73206	0.787309	0.179562
89	-0.0539329	0.0492431	0.349391	0.0586227	0.0961412	0.236836	0.246215	0.38691	0.330632	-0.147729	0.0117245	-0.025794	-0.0445533	-0.0633125	-0.0539329	0.0539329	0.0726922	0.250905	0.0633125	0.691748	0.588572	0.565123	0.161799	0.236836	0.38222	0.255595	0.39629	0.762095	0.255595	-0.250905	-0.325942	0.180558	0.0492431	-0.025794	-0.344702	-0.213387	-0.147729	0.39629	0.330632	-0.588572	-0.429118	-0.3916
90	-0.0288963	-0.0288963	0.491237	-0.115585	-0.115585	-0.288963	-0.288963	-0.288963	-0.288963	-0.288963	-0.115585	-0.115585	-0.288963	-0.202274	-0.375652	0.404548	-0.245618	-0.592374	-0.418996	-0.635718	-0.592374	-0.592374	-0.592374	-0.679063	-0.679063	-0.635718	-0.635718	-0.592374	0.0577926	-0.0288963	0.317859	0.0577926	-0.115585	0.317859	0.23117	0.144481	-0.0288963	0.0577926	0.664615	0.0577926	0.317859	0.751303
91	0.0219507	-0.030731	0.127314	0.232677	0.179996	0.0219507	0.0746323	0.127314	0.0746323	0.0746323	0.0219507	0.0219507	-0.030731	0.0219507	-0.0834126	0.0482915	0.575108	-0.00439014	0.0482915	-0.63657	-0.662911	-0.136094	-0.109753	-0.662911	-0.557547	-0.662911	-0.63657	-0.662911	0.0219507	0.0219507	0.0219507	0.127314	0.0219507	0.127314	-0.030731	0.0746323	0.0219507	-0.030731	-0.030731	0.0219507	0.0746323	0.0219507
92	0.159237	-0.134739	-0.134739	0.453212	0.894175	0.747187	0.747187	0.894175	0.747187	0.894175	0.894175	0.894175	1.48213	0.747187	-0.0612449	0.012249	0.0857428	0.306224	-0.0612449	0.23273	0.894175	0.673693	0.6002	0.673693	0.747187	1.04116	0.0857428	0.526706	-0.134739	0.159237	0.894175	-0.575702	0.159237	0.747187	0.6002	0.306224	0.453212	0.306224	-0.281726	0.159237	0.159237	0.159237
93	-0.104213	0.104213	0	0.31264	0	-0.104213	0	0.104213	-0.104213	-0.104213	-0.104213	-0.104213	-0.104213	-0.104213	0.0521067	-0.0521067	0.104213	0.416853	1.35477	0.31264	0.573173	0.885813	0.93792	1.19845	1.98005	1.87584	1.71952	0.7816	0	0	0.208427	0.208427	0.31264	0	0.416853	0.416853	0	0.104213	0.31264	0.416853	0.833707	0
94	-0.0967419	0.0691014	0.0691014	0.234945	-0.262585	-0.0967419	0.234945	0.732475	0.566631	-0.262585	-0.428429	-0.428429	-0.428429	-0.0967419	0.317866	-0.262585	-0.262585	-0.262585	-0.345507	-0.345507	-0.345507	-0.262585	-0.345507	-0.345507	-0.345507	-0.179664	-0.0967419	-0.345507	-0.262585	0.234945	1.56169	-0.262585	-0.262585	0.732475	-0.0967419	-0.262585	-0.0967419	-0.0967419	0.400788	0.234945	-0.262585	-0.0967419
95	0.09265	-0.0661786	-0.669727	0.823262	0.09265	-0.0661786	-0.288539	-0.0979443	-0.12971	-0.35207	-0.225007	-0.415602	-0.542664	-0.35207	-0.225007	0.20383	0.31501	-0.01853	0.124416	-0.0661786	-0.209124	0.140299	0.0132357	-0.0502957	-0.01853	-0.145593	0.53737	0.235596	0.0291186	-0.0344129	-0.161476	-0.00264714	-0.288539	-0.669727	0.09265	0.75973	-0.415602	-0.383836	0.09265	-0.288539	-0.383836	-0.0661786
96	0.0197465	-0.0592394	0.0197465	0.0987324	0.0987324	-0.0592394	0.256704	-0.0592394	-0.138225	-0.138225	0.0987324	0.0987324	0.177718	-0.0592394	0.0987324	-0.0987324	-0.612141	-0.572648	-0.177718	-0.493662	-0.533155	-0.691127	0.138225	-0.0987324	-0.217211	-0.454169	-0.572648	0.138225	0.0197465	0.0197465	0.177718	0.33569	0.0197465	-0.0592394	0.493662	0.177718	-0.0592394	0.0197465	-0.138225	-0.138225	-0.138225	-0.217211
97	0.186941	-0.144037	-0.144037	0.260492	0.481144	-0.070486	0.150166	-0.107261	-0.0337107	0.444369	0.517919	0.517919	0.0766153	-0.144037	0.150166	-0.125649	0.00306461	-0.180812	0.113391	0.131778	-0.125649	0.223717	1.25343	0.867285	1.05116	1.69473	0.0398399	0.775346	0.0398399	-0.107261	-0.107261	-0.070486	0.554694	0.444369	0.223717	0.0398399	0.407593	-0.0337107	0.00306461	0.150166	-0.107261	-0.107261
98	-0.0462066	0.0330047	0.34985	-0.283841	0.34985	0.0330047	0.112216	-0.125418	-0.402658	-0.521475	-0.640292	-0.719503	-0.640292	-0.600686	0.0330047	-0.00660095	1.14196	1.65684	1.51822	0.983541	0.726104	0.231033	0.34985	0.528076	0.62709	0.0924133	0.0924133	-0.00660095	-0.00660095	-0.00660095	0.0330047	0.0330047	0.151822	-0.00660095	-0.00660095	-0.00660095	0.0330047	-0.00660095	-0.00660095	-0.00660095	-0.0462066	0.706301
99	-0.146722	0.0880334	-0.146722	0.205411	-0.146722	-0.0293445	-0.146722	-0.146722	-0.146722	-0.146722	-0.146722	-0.146722	-0.146722	-0.146722	0.146722	-0.146722	-0.205411	-0.0293445	-0.2641	0.674923	-0.146722	-0.146722	-0.2641	-0.2641	-0.2641	1.02706	-0.146722	0.0293445	0.0880334	-0.0293445	5.0179	-0.0293445	-0.0293445	-0.0293445	0.0880334	-0.0293445	0.0880334	-0.0293445	-0.0293445	-0.0293445	-0.0293445	-0.0293445
100	-0.0235028	-0.0235028	0.0705085	-0.0235028	-0.0235028	-0.0235028	-0.0235028	-0.0235028	0.258531	0.0705085	-0.0235028	0.0705085	-0.0235028	0.16452	0.117514	-0.117514	0.634576	0.446554	0.211525	-0.117514	-0.117514	-0.16452	-0.117514	-0.0705085	-0.0705085	-0.0705085	-0.117514	-0.117514	-0.0235028	0.0705085	0.0705085	0.0705085	0.16452	0.0705085	1.10463	-0.0235028	0.258531	0.0705085	0.540565	1.48068	0.0705085	-0.0235028
101	-0.00337819	0.016891	0.300659	-0.266877	-0.307416	0.179044	0.402005	0.341198	-0.0844549	-0.00337819	0.138506	-0.104724	-0.124993	0.300659	-0.00337819	-0.00337819	-0.297281	0.108102	0.554024	0.594562	0.858061	1.10129	0.837792	0.797254	1.1317	0.564158	0.361467	0.219583	-0.185801	0.179044	-0.368223	-0.287147	-0.408762	-0.0844549	0.0776985	0.746581	0.706043	0.584428	0.726312	0.888465	0.543889	1.11143
102	-0.191703	0.195286	0.120038	-0.105705	-0.309949	-0.406696	0.0877891	1.71099	0.926264	0.345781	0.37803	0.496277	-0.00895807	0.72202	-0.0143329	0.0179161	0.684396	0.512401	0.695146	0.593024	1.10363	0.759644	0.576899	0.695146	0.571525	0.754269	0.668272	1.20576	-0.0519568	0.0447903	0.184536	0.335032	0.173786	0.216785	0.894015	0.947763	0.668272	0.464028	0.990762	0.571525	0.184536	0.152287
103	-0.16911	0.16911	0.16911	-0.16911	-0.16911	-0.16911	-0.16911	-0.16911	-0.16911	-0.16911	-0.16911	-0.16911	-0.16911	-0.16911	0	0	1.6911	0.0845552	2.4521	0.0845552	0.0845552	0.760997	0.676441	0.930107	0.930107	0.676441	0.507331	0.422776	0	0	2.53666	0.845552	0	0.16911	0	0	0	0	0	0.16911	0	0
104	-0.16521	0.259616	-0.306818	0.259616	-0.306818	-0.306818	0.684441	0.118007	-0.16521	-0.306818	-0.306818	-0.0236014	0.118007	-0.306818	-0.0236014	-0.0236014	0.259616	0.472028	-0.0236014	-0.0236014	0.118007	-0.0236014	-0.0236014	0.118007	-0.0236014	0.0472028	-0.0236014	-0.0236014	-0.0236014	-0.0236014	0.542833	0.684441	0.82605	-0.0236014	3.375	2.95018	0.967658	0.542833	0.542833	-0.0236014	0.684441	1.10927
105	-0.0302226	-0.0302226	-0.0302226	-0.0302226	0.0906678	0.453339	0.9369	0.332448	0.0906678	0.0906678	-0.0302226	0.0906678	0.211558	0.9369	-0.0302226	0.0302226	0.332448	0.332448	0.513784	0.634674	0.453339	0.634674	0.392894	0.211558	0.634674	0.755565	0.332448	0.0906678	-0.0302226	0.0906678	1.05779	-0.151113	0.574229	0.574229	3.35471	2.26669	0.81601	0.211558	-0.0302226	-0.272003	1.05779	1.42046
106	-0.0321179	-0.0321179	-0.0321179	-0.0321179	-0.0321179	-0.0321179	-0.0321179	-0.0321179	-0.0321179	-0.0321179	0.738711	0.160589	-0.0321179	0.931419	-0.0321179	-0.0321179	1.50954	2.56943	0.642358	0.160589	-0.0321179	-0.0321179	0.160589	0.0642358	0.546004	0.160589	-0.0321179	-0.0321179	0.160589	-0.0321179	1.12413	0.546004	0.353297	-0.0321179	-0.0321179	-0.0321179	-0.0321179	0.353297	-0.0321179	0.160589	-0.0321179	-0.0321179
107	-0.032245	-0.032245	-0.032245	-0.032245	-0.032245	-0.032245	-0.032245	-0.032245	-0.032245	-0.032245	0.741634	0.161225	-0.032245	0.548165	-0.032245	-0.032245	1.51551	2.5796	0.6449	0.161225	-0.032245	-0.032245	0.161225	0.06449	0.548165	0.161225	-0.032245	-0.032245	0.161225	-0.032245	1.12857	0.548165	0.354695	-0.032245	-0.032245	-0.032245	-0.032245	0.354695	-0.032245	0.161225	-0.032245	-0.032245
108	-0.0661038	0.055934	-0.0661038	-0.00508491	-0.00508491	-0.0661038	0.238991	0.177972	-0.0661038	-0.0661038	0.30001	-0.0661038	0.177972	0.483067	-0.249161	0.2695	0.513576	0.208481	0.116953	0.177972	0.452557	-0.0661038	0.177972	-0.218651	0.055934	-0.00508491	-0.31018	-0.31018	0.055934	-0.0661038	2.74077	-0.188142	0.666123	0.971218	1.76446	1.64243	0.30001	0.971218	0.666123	-0.127123	-0.188142	0.055934
109	-0.0165324	0.0495973	-0.0165324	-0.0826622	-0.0826622	-0.0826622	-0.0826622	0.777025	-0.0826622	-0.0165324	-0.0826622	-0.0826622	0.247987	0.710895	0.0165324	-0.0165324	1.57058	0.479441	0.347181	0.975414	-0.0165324	-0.0165324	0.0165324	0.0826622	0.0165324	0.0495973	-0.0165324	-0.0165324	0.0495973	-0.0826622	4.2819	2.76092	-0.214922	-0.214922	-0.148792	-0.148792	0.0495973	-0.214922	-0.148792	-0.214922	-0.214922	-0.214922
110	0.0581298	-0.0415213	-0.0166085	-0.0913468	-0.11626	-0.0913468	-0.0415213	-0.0913468	-0.0913468	0.207606	-0.066434	0.282345	0.381996	-0.066434	0.344627	-0.352931	-0.278193	-0.427669	-0.564689	-0.402756	-0.452582	-0.465038	-0.539777	-0.52732	-0.0788904	-0.427669	-0.70171	-0.552233	0.00830425	-0.0166085	-0.0415213	-0.190998	-0.315562	-0.340474	-0.340474	-0.240823	-0.365387	-0.0913468	-0.11626	-0.290649	-0.215911	-0.365387
111	-0.0659966	-0.0659966	-0.0659966	-0.0659966	-0.0659966	-0.0659966	-0.0659966	-0.0659966	0.593969	-0.0659966	-0.0659966	0.329983	0.725962	-0.0659966	-0.329983	0.329983	-0.329983	-0.395979	-0.19799	-0.395979	-0.395979	-0.329983	-0.395979	-0.131993	-0.263986	0.19799	0.395979	-0.131993	-0.19799	0.329983	-0.19799	0.19799	0.0659966	-0.19799	0.329983	-0.19799	-0.0659966	-0.19799	-0.19799	0.329983	-0.0659966	-0.0659966
112	-0.406113	0.406113	0.270742	-0.406113	-0.406113	-0.406113	-0.406113	-0.406113	-0.270742	-0.406113	-0.406113	-0.406113	-0.406113	-0.406113	1.38778e-17	1.38778e-17	1.4214	0.0676855	2.03057	0.0676855	0.0676855	0.60917	0.541484	1.08297	0.744541	0.541484	0.406113	0.338428	0	0	2.84279	0.676855	0.135371	0.135371	0.135371	0	0	0.135371	0	0.270742	0	0
113	0.111687	-0.0797765	-0.0797765	-0.0797765	-0.0797765	-0.0797765	-0.0797765	-0.0797765	-0.0797765	-0.0797765	-0.0797765	-0.0797765	-0.0797765	-0.0797765	-0.247307	0.231352	-0.199441	0.518547	1.06901	0.351017	0.351017	-0.247307	-0.247307	-0.319106	-0.0558436	-0.27124	-0.00797765	-0.295173	0.159553	-0.175508	-0.702033	0.0638212	0.686078	-0.414838	0.0159553	0.0159553	-0.175508	0.0638212	-0.606301	-0.223374	-0.366972	-0.27124
114	-0.0804671	0.241401	-0.0804671	-0.0804671	-0.0804671	-0.0804671	-0.0804671	-0.0804671	0.241401	-0.0804671	0.241401	0.241401	-0.0804671	0.241401	-0.241401	0.241401	-0.402335	-0.241401	-0.241401	-0.402335	-0.402335	-0.402335	-0.241401	0.241401	0.402335	-0.0804671	-0.241401	-0.0804671	-0.0804671	-0.0804671	-0.0804671	0.241401	-0.0804671	0.241401	0.241401	1.20701	0.56327	0.241401	0.241401	0.241401	-0.0804671	0.241401
115	-0.0905383	0.0787801	-0.0340988	-0.146978	-0.259857	-0.104648	-0.372736	-0.471505	-0.0764284	-0.019989	0.276318	0.191659	0.219879	0.12111	-0.132868	0.128165	-0.563219	-0.605548	-0.654933	-0.37979	-0.45034	-0.513834	-0.0693735	-0.252802	-0.605548	-0.37979	-0.161088	-0.584383	0.360977	-0.344516	-0.584383	-0.217527	0.0787801	0.149329	-0.316296	-0.443285	-0.358626	-0.217527	-0.146978	-0.640823	0.00823075	-0.344516
116	-0.0998807	-0.0998807	-0.0998807	-0.0998807	-0.0998807	-0.0998807	-0.0998807	-0.0998807	-0.0998807	-0.0998807	0.199761	0.499403	-0.0998807	-0.0998807	-0.249702	0.349582	-0.399523	-0.399523	-0.399523	-0.549344	-0.549344	-0.549344	-0.399523	-0.249702	-0.549344	-0.0998807	-0.249702	-0.0998807	0.499403	-0.399523	-0.399523	-0.0998807	-0.0998807	0.199761	0.199761	-0.399523	-0.399523	-0.399523	-0.0998807	-0.399523	-0.0998807	0.199761
117	0.31222	-0.31222	-0.104073	-0.104073	0.31222	-0.104073	0.728513	-0.104073	-0.104073	0.104073	-0.104073	0.104073	0.728513	-0.31222	0.520367	-0.31222	-0.416293	-0.208147	-0.416293	-0.416293	0.520367	-0.208147	-0.31222	-0.31222	0.31222	-2.77556e-17	-0.416293	0.62444	-0.31222	0.104073	-0.104073	-0.31222	-0.104073	0.728513	0.104073	0.104073	-0.31222	0.93666	0.520367	-0.104073	-0.104073	0.93666
118	0.0401952	0.0401952	-0.120586	-0.120586	-0.120586	-0.120586	-0.120586	0.683318	-0.120586	-0.120586	-0.120586	0.361757	0.844099	0.0401952	-0.281366	0.281366	-0.602928	-0.361757	-0.361757	-0.602928	-0.602928	-0.602928	-0.602928	-0.200976	-0.602928	-0.602928	-0.361757	-0.0401952	-0.120586	0.0401952	-0.120586	0.0401952	0.361757	0.361757	1.648	0.200976	0.361757	-0.120586	0.361757	0.683318	1.00488	0.683318
119	0.28956	-0.206828	-0.0413657	-0.206828	-0.206828	-0.206828	-0.206828	-0.206828	-0.206828	-0.206828	-0.206828	-0.206828	-0.206828	-0.206828	0.124097	-0.124097	-0.372291	-0.28956	-0.455023	-0.372291	-0.372291	0.0413657	0.124097	-0.206828	-0.124097	-0.124097	-0.455023	-0.372291	-0.0413657	-0.0413657	-0.206828	-0.206828	-0.206828	-0.206828	-0.206828	-0.206828	-0.0413657	-0.206828	-0.206828	-0.0413657	-0.206828	-0.206828
120	-0.131762	0.395285	-0.131762	-0.131762	-0.131762	-0.131762	-0.131762	-0.131762	-0.131762	-0.131762	-0.131762	0.922331	0.395285	1.44938	-0.131762	0.131762	0.395285	-0.131762	-0.131762	-0.131762	-0.131762	-0.131762	0.131762	-0.131762	-0.131762	0.131762	-0.131762	0.131762	-0.131762	-0.131762	-0.131762	-0.131762	0.395285	0.922331	2.50347	0.395285	-0.131762	0.395285	0.922331	-0.131762	-0.131762	0.395285
121	-0.141409	0.101006	-0.141409	-0.141409	-0.141409	-0.141409	-0.141409	-0.141409	-0.141409	-0.141409	-0.141409	-0.141409	1.07067	-0.141409	-0.262617	0.343422	-0.383824	-0.262617	0.101006	-0.505032	-0.505032	-0.505032	-0.383824	-0.383824	-0.505032	-0.383824	-0.141409	-0.141409	-0.141409	0.101006	0.828253	0.101006	0.101006	1.07067	1.31308	0.101006	0.585837	0.343422	-0.141409	-0.141409	0.101006	0.101006
122	-0.0733146	0.0733146	-0.0733146	-0.219944	0.0733146	0.366573	0.219944	-0.0733146	0.366573	0.0733146	0.366573	-0.0733146	0.659831	-0.0733146	-5.55112e-17	-0.146629	-0.0733146	0.293258	0.513202	0.293258	0.219944	-0.0733146	0.586517	0.439887	0.0733146	0.293258	0.293258	0.0733146	-0.0733146	0.219944	0.0733146	-0.0733146	0.219944	-0.0733146	0.0733146	0.513202	-0.0733146	0.366573	0.80646	0.219944	-0.0733146	-0.366573
123	0.0372488	-0.0186244	-0.186244	-0.130371	-0.297991	-0.353864	-0.242117	-0.353864	0.148995	-0.130371	0.484235	0.148995	-0.0186244	0.260742	-0.0186244	0.0372488	-0.297991	-0.0186244	0.176932	-0.130371	-0.0744977	-0.242117	-0.186244	0.00931221	-0.186244	0.00931221	0.316615	0.903284	-0.242117	0.204869	-0.46561	-0.242117	-0.297991	-0.130371	-0.409737	-0.186244	-0.242117	-0.242117	-0.744977	-0.689103	-0.744977	-0.521484
124	0.174721	-0.193113	-0.156329	-0.193113	-0.193113	-0.193113	-0.193113	0.579338	0.248288	-0.156329	0.689688	-0.00919585	0.174721	-0.193113	0.321855	-0.321855	-0.248288	-0.156329	-0.0275875	-0.505772	-0.48738	-0.505772	-0.303463	-0.0643709	-0.468988	-0.211504	-0.303463	-0.340246	-0.156329	0.174721	-0.229896	0.910389	0.321855	-0.193113	0.211504	-0.119546	-0.193113	0.211504	0.432205	-0.229896	-0.00919585	-0.156329
125	0.0409375	-0.0385294	-0.211912	-0.161342	-0.298603	-0.587573	-0.529779	-0.86932	-1.12217	-1.0427	-0.833198	-0.27693	-1.16551	-0.840422	-0.0674264	0.0626103	0.152914	-0.117996	0.0481617	0.0626103	-0.0421415	-0.0638143	0.709182	0.221544	-0.172178	-0.128833	-0.204687	-0.471985	-0.197463	0.199871	0.474393	0.438272	0.50329	-0.406967	-0.081875	-0.0529779	0.156526	0.936746	0.510515	0.308235	0.026489	0.0987316
126	0.0361497	-0.0722994	-0.126524	-0.289198	0.253048	-0.0722994	0.524171	0.253048	0.307273	0.144599	-0.234973	-0.0722994	0.0903743	0.307273	0.388609	-0.370535	-0.343422	-0.0180749	0.198823	-0.180749	-0.451871	-0.587433	-0.560321	-0.180749	-0.560321	-0.153636	-0.0180749	0.686845	-0.289198	0.307273	-0.0180749	0.415722	-0.234973	0.0361497	-0.0180749	0.144599	0.361497	-0.0180749	-0.0180749	-0.0180749	-0.126524	0.849518
127	0.122268	-0.161709	-0.0670501	-0.398357	-0.256368	-0.776993	-0.445686	-0.0197206	-0.11438	-0.351027	-0.540345	0.311586	0.0276089	0.264256	0.0749384	-0.0433854	-0.327362	-0.51668	-0.303698	-0.138044	-0.256368	0.122268	-0.445686	-0.351027	0.122268	0.00394412	0.477239	0.0986031	0.0276089	-0.0197206	-0.824322	-0.351027	-0.303698	-0.682334	0.0276089	-0.635004	-0.398357	-0.161709	-0.0670501	0.0276089	0.0276089	-0.493016
128	0.0585551	0.0585551	0.0585551	-0.526996	-0.526996	-0.409886	-0.761217	0.0585551	0.175665	-0.409886	-0.175665	-0.644106	0.0585551	-0.175665	0.0585551	-0.0585551	-0.351331	-0.175665	-0.409886	-0.11711	-0.292776	0.23422	-0.175665	-0.11711	-0.351331	-0.175665	-0.351331	-0.292776	-0.409886	0.292776	-0.995437	-0.995437	-1.11255	-0.878327	-0.995437	-0.878327	-0.526996	-0.644106	-0.995437	0.0585551	-1.11255	-0.995437
129	-0.102559	0.170932	-0.239305	-0.239305	-0.239305	-0.239305	-0.239305	-0.239305	-0.239305	-0.239305	-0.239305	0.170932	-0.102559	-0.102559	0.0341864	-0.0341864	-0.170932	-0.170932	-0.102559	-0.170932	-0.170932	-0.170932	0.102559	-0.170932	-0.102559	0.0341864	0.170932	-0.170932	0.0341864	-0.102559	0.0341864	0.0341864	0.307677	0.0341864	0.170932	-0.102559	0.0341864	-0.102559	-0.102559	-0.102559	0.444423	0.170932
130	0.094567	-0.0907071	-0.183344	-0.29914	-0.29914	-0.29914	-0.183344	0.395637	0.766186	0.233523	0.32616	0.580912	0.465115	1.41464	0.094567	-0.102287	0.465115	0.743026	0.789345	0.465115	0.407217	0.777765	0.766186	0.963039	0.824084	0.337739	0.557752	0.708287	-0.0907071	0.094567	-0.0443886	0.210363	0.140886	-0.252822	0.187204	0.140886	0.256682	-0.206503	-0.0907071	0.279841	0.233523	0.256682
131	0.121583	0.00935252	-0.327338	-0.215108	-0.327338	-0.215108	-0.327338	0.233813	0.570504	-0.102878	-0.327338	-0.327338	0.00935252	0.233813	-0.0467626	0.00935252	0.177698	-0.158993	-0.158993	-0.215108	-0.158993	-0.215108	0.346043	-0.0467626	-0.102878	-0.158993	0.514389	0.121583	0.121583	-0.215108	0.233813	-0.215108	-0.102878	0.121583	-0.215108	-0.102878	-0.215108	0.121583	0.233813	-0.327338	0.00935252	-0.102878
132	0.150681	-0.127499	-0.312953	-0.312953	-0.312953	-0.312953	-0.312953	0.846131	-0.127499	-0.173863	0.243408	0.150681	0.0115908	-0.312953	0.312953	-0.359316	-0.243408	-0.289771	0.150681	-0.591133	-0.521588	-0.405679	-0.452043	-0.0347725	-0.544769	-0.0811359	-0.197044	-0.0579542	-0.220226	0.243408	-0.266589	0.707041	0.567951	-0.173863	0.707041	-0.173863	-0.0811359	-0.0347725	0.289771	-0.266589	-0.0347725	-0.173863
133	-0.0827277	-0.0827277	-0.330911	-0.330911	-0.330911	-0.330911	-0.330911	0.165455	-0.330911	-0.330911	-0.0827277	-0.0827277	-0.0827277	-0.330911	-0.206819	0.165455	-0.703185	-0.703185	-0.703185	-0.703185	-0.703185	-0.703185	-0.579094	-0.330911	-0.703185	-0.392957	-0.703185	-0.206819	-0.206819	0.413639	-0.330911	-0.206819	-0.330911	0.413639	0.785913	0.165455	-0.455002	-0.0827277	0.165455	0.289547	-0.206819	-0.455002
134	-0.426491	0.341193	-0.426491	-0.426491	-0.426491	-0.426491	-0.426491	-0.426491	-0.426491	-0.426491	-0.426491	-0.426491	0.0852982	1.10888	-0.0426491	-0.0426491	0.0852982	0.0852982	0.0852982	-0.170596	-0.298544	-0.298544	0.213245	-0.298544	-0.298544	-0.170596	0.213245	-0.170596	0.852982	-0.682386	-0.426491	-0.93828	-0.426491	0.0852982	0.341193	-0.426491	-0.426491	-0.426491	-0.426491	-0.682386	-0.426491	-0.426491
135	-0.0352768	0.0587947	-0.0352768	-0.834885	-0.88192	-0.693777	-0.599706	-0.176384	0.10583	1.32876	-0.0823126	0.0117589	-0.928956	0.0587947	0.0352768	-0.0352768	0.670259	0.0823126	0.152866	0.10583	0.246938	0.176384	0.55267	0.317491	0.670259	0.458599	0.505634	0.270456	-0.0352768	0.0117589	-0.0823126	-0.0823126	0.0117589	-0.0823126	-0.0352768	0.0587947	0.0117589	0.0587947	0.0587947	-0.0823126	-0.0823126	-0.0823126
136	0.0792857	-0.0792857	-0.396428	-0.574821	-0.535178	-0.515357	-0.475714	-0.495535	-0.436071	0.0396428	-0.475714	-0.515357	-0.396428	-0.237857	-0.0991071	0.0991071	-0.396428	-0.297321	-0.2775	-0.257678	0.42616	0.158571	0.525268	0.42616	-0.109018	-0.455893	0.733392	-0.178393	-0.0594643	0.0594643	-0.0396428	-0.0792857	-0.436071	0.41625	-0.0396428	0.891964	0.8325	0.594643	0.753214	-0.0792857	-0.2775	0.535178
137	-0.485837	0.242919	-0.485837	-0.485837	-0.485837	-0.485837	-0.485837	-2.77556e-17	-0.485837	-0.485837	-2.77556e-17	0.242919	-0.242919	-0.485837	-0.121459	0.364378	-0.485837	-0.485837	-0.364378	-0.485837	-0.485837	-0.485837	-0.364378	0	-0.485837	-0.121459	-0.485837	-0.485837	-0.485837	0.485837	-0.728756	0	0.242919	-0.485837	1.70043	-0.485837	-0.728756	-0.242919	-0.242919	-0.242919	-0.728756	-0.242919
138	0.0549738	-0.0329843	-0.311518	-0.66335	-0.531413	-0.736649	-0.516754	-0.648691	-0.66335	-0.941884	-1.02984	-1.02984	-0.853926	-1.00052	-0.194241	0.179581	-0.21623	-0.502094	-0.7	-0.656021	-0.604712	-0.531413	-0.560733	-0.568062	-0.736649	-0.934554	-0.890575	-0.927225	-0.091623	0.0842931	-0.135602	-0.634031	-0.634031	-0.66335	-0.853926	-0.721989	-0.971204	-0.560733	-0.868586	-0.941884	-0.971204	-0.956544
139	-0.0651693	0.0770183	-0.562826	-0.491732	-0.420638	-0.136263	-0.0651693	0.2903	-0.278451	-0.776107	-0.989388	0.148112	-0.0651693	0.2903	-0.0651693	0.0414714	-0.847201	-0.953842	-0.598373	-0.349544	0.0770183	-0.100716	-0.847201	-0.63392	-0.420638	0.254753	-0.491732	-0.242904	0.148112	-0.136263	-0.776107	-0.278451	-0.847201	-0.562826	-0.705013	-0.349544	-0.491732	-0.847201	-0.918295	-0.705013	-0.847201	-0.562826
140	0.223085	-0.240932	-0.4194	-0.704949	-0.740642	-0.812029	-0.133851	-0.4194	-0.633561	0.294472	-0.348013	-0.776336	-0.669255	-0.776336	0.044617	-0.044617	-0.348013	-0.651408	-0.847723	-0.687102	-0.794182	-0.829876	-0.740642	-0.704949	-0.687102	-0.437247	-0.615715	-0.526481	-0.133851	0.151698	-0.633561	-0.91911	-0.91911	-0.91911	-0.91911	-0.91911	-0.91911	-0.91911	-0.91911	-0.91911	-0.91911	-0.847723
141	0.0676101	-0.106244	-0.917566	-0.511905	-0.222147	-0.280099	-0.627808	0.00965859	0.00965859	0.00965859	-0.0482929	0.125562	0.241465	0.0676101	-0.251123	0.27044	-0.656784	-0.859614	-0.569857	-0.627808	-0.396002	-0.367026	-0.367026	-0.106244	-0.68576	-0.280099	0.154537	0.907907	-0.396002	0.415319	-0.106244	0.0676101	-0.106244	-0.396002	-0.511905	-0.859614	-0.569857	-0.280099	-0.106244	-0.338051	0.125562	-0.569857
142	0.734466	-0.72737	-0.741562	-0.869295	-0.869295	-0.855103	-0.855103	-0.855103	-0.72737	-0.528673	-0.443518	-0.259015	-0.0887036	-0.0461259	0.0106444	-0.0106444	-0.0816073	0.173859	0.280303	-0.024837	-0.315785	0.0177407	0.166763	-0.124185	-0.273207	-0.500288	-0.329977	-0.351266	-0.0461259	0.0390296	-0.102896	-0.230629	-0.500288	-0.117089	-0.0603185	0.024837	0.0106444	0.0532222	-0.315785	0.408037	0.393844	0.606733
143	-0.0954066	0.164793	-0.511726	-1.13621	-0.667846	-0.563766	0.216833	-0.251527	-0.199487	0.00867333	-0.0433667	0.268873	0.424993	-0.147447	-0.173467	0.138773	-0.667846	-0.745906	-0.173467	-0.563766	-0.771926	-0.355607	-0.589786	-0.121427	-0.615806	0.0346933	0.112753	0.00867333	-0.147447	0.112753	-0.147447	-0.355607	0.268873	-0.0954066	-0.0433667	-0.0433667	-0.199487	-0.407647	0.320913	0.00867333	0.164793	0.0607133
144	0.0493397	-0.0493397	-1.0608	-1.28283	-1.15948	-1.23349	-1.08547	-1.23349	-1.20882	-1.38151	-1.28283	-1.33217	-1.40618	-1.40618	-0.0863444	0.0863444	0.0246698	0.0246698	-0.259033	-0.542736	-0.431722	-0.715425	-0.518066	-0.641416	-0.72776	-0.493397	-0.592076	-0.75243	-0.148019	0.148019	-0.197359	-0.666085	-0.666085	-0.419387	-0.468727	-0.296038	0.444057	-0.493397	-0.444057	-0.271368	0.0493397	5.55112e-17
145	-0.169504	0.193719	-0.968597	-1.40447	-1.50133	-0.823307	-1.4529	-0.726448	-0.726448	-0.556943	-1.1381	-0.847522	-0.944382	-0.266364	0.0121075	-0.0121075	-0.690125	-0.823307	-1.05335	-0.71434	-0.71434	-0.66591	-0.363224	-0.66591	-0.823307	-0.847522	-0.508513	-0.629588	0.0726448	-0.0968597	-0.242149	-0.14529	-0.508513	-0.581158	-0.605373	-0.508513	-0.508513	-0.314794	-0.411654	-0.605373	-0.411654	-0.314794
146	0.111371	-0.111371	4.19498	2.07893	1.87475	1.15084	0.816722	0.538294	0.649666	0.222742	0.0371237	0.185619	0.0742475	-0.0556856	-0.0464047	0.0464047	4.06505	1.58704	1.26221	0.612542	0.816722	0.473328	0.714632	0.222742	0.129933	0.232023	0.148495	-0.167057	-0.185619	0.185619	1.4107	0.222742	-0.315552	-0.464047	-0.371237	0.167057	-0.315552	-0.408361	-0.259866	-0.29699	-0.352676	0.0556856
147	0	0	2.72644	2.86276	2.01075	2.35156	1.43138	1.70403	1.73811	1.09058	1.32914	1.46546	1.84035	1.46546	0	0	1.1417	1.09058	1.36322	1.4825	1.26098	1.1417	1.0565	1.0565	0.852013	0.817932	0.800892	0.886093	0	0	2.18115	2.01075	2.07891	1.43138	1.66995	1.43138	1.53362	1.3973	0.68161	0.886093	0.920174	1.32914
148	0.0728811	-0.189491	3.83354	1.20983	1.12237	1.55965	1.03491	1.4722	0.859997	1.29728	1.82203	1.55965	2.0844	1.20983	-0.0145762	-0.0145762	2.12813	1.51593	1.12237	0.728811	0.991183	1.1661	0.728811	0.553896	0.728811	0.685082	0.378982	0.466439	0.160338	-0.0145762	1.90948	0.947454	1.38474	1.38474	0.685082	0.597625	0.510167	0.597625	1.4722	0.42271	0.947454	0.0728811
149	0.00957679	0.00957679	2.07816	1.27371	1.04387	1.15879	1.50356	2.07816	0.124498	0.584184	0.928949	1.04387	1.50356	1.27371	0.23942	-0.162805	1.56102	1.38863	1.38863	0.928949	0.928949	0.814027	1.04387	0.756567	0.98641	0.526724	0.699106	0.526724	0.00957679	-0.105345	2.53785	1.61848	2.30801	1.15879	1.04387	1.38863	1.04387	0.699106	0.814027	1.61848	0.354341	1.04387
150	-0.0488443	0.146533	1.90493	1.3188	0.537287	0.34191	0.34191	0.34191	0.34191	-0.0488443	0.146533	-0.0488443	-0.0488443	1.70955	-0.0488443	0.0488443	3.95639	0.146533	0.439599	0.244222	-0.146533	-0.0488443	-0.146533	0.34191	-0.0488443	0.439599	0.0488443	0.0488443	-0.244222	0.146533	1.51417	-0.439599	-0.244222	-0.439599	-0.244222	-0.439599	-0.439599	-0.244222	-0.0488443	0.146533	0.146533	-0.244222
151	0.0246047	0.172233	1.35326	1.79614	0.910372	0.0246047	-0.123023	0.467489	0.467489	0.319861	0.615117	1.058	-0.123023	-0.123023	0.0984186	-0.0492093	0.762744	1.058	-0.196837	0.0984186	-0.0492093	-0.0492093	-0.196837	-0.344465	-0.418279	-0.123023	0.172233	0.0246047	-0.123023	-0.123023	-0.123023	0.172233	-0.123023	-0.123023	-0.123023	0.319861	0.467489	1.35326	-0.123023	0.172233	1.20563	0.0246047
152	-0.0598244	0.0598244	0.777718	1.93831	2.2135	2.58442	2.44084	2.94336	3.00319	2.20154	3.06301	2.96729	2.57245	2.76389	-0.131614	0.131614	0.777718	0.873437	1.05291	1.22042	1.01702	1.05291	1.02898	0.53842	0.879419	1.17256	0.867454	0.891384	-0.0119649	0.0119649	0.430736	0.933261	0.598244	0.382876	0.478596	0.837542	1.34007	1.0888	0.837542	0.610209	1.20845	1.50758
153	0.003016	0.003016	0.944008	1.59546	1.84881	1.12497	0.401128	0.509704	0.690664	0.328744	0.944008	0.871624	0.79924	0.111592	-0.069368	0.057304	0.491608	1.01639	1.36022	1.26974	1.01639	0.853528	0.9802	0.654472	0.654472	0.383032	0.509704	0.473512	0.111592	-0.10556	0.473512	0.61828	1.08878	1.01639	1.12497	1.30593	1.34212	1.34212	1.70404	1.92119	1.34212	1.12497
154	-0.016193	0.0191372	0.584421	1.80331	1.92697	1.90931	1.97997	2.19195	2.61591	2.35093	3.11053	2.73957	2.45692	2.65124	-0.0956861	0.107463	1.2557	1.23803	1.15854	0.85823	1.01722	0.725742	0.398937	0.239951	0.469598	0.637416	0.328277	0.655082	0.00147209	-0.016193	0.107463	0.849398	0.619751	0.390105	0.0897977	0.708077	1.2027	1.07904	0.655082	0.602086	1.2027	1.32636
155	0.117705	-0.155674	1.12009	0.93784	0.846714	0.664461	0.801151	1.30234	0.208831	1.07453	0.527772	0.664461	0.299957	0.391083	0.0949231	-0.110111	0.687243	0.231612	0.254394	-0.0417662	0.117705	-0.0645477	-0.0417662	0.117705	0.140486	0.459428	0.00379692	-0.155674	-0.155674	0.208831	1.02897	0.527772	0.208831	0.163268	0.208831	0.710025	0.755588	0.391083	0.710025	2.25917	0.436646	-0.0189846
156	-0.0643448	0.12869	1.2869	0.707793	1.57645	0.514759	-0.257379	-0.643448	-0.643448	-0.546931	-0.643448	-0.643448	-0.643448	-0.643448	0.321724	-0.257379	-0.257379	-0.0643448	-0.59519	-0.353897	-0.643448	-0.546931	-0.0160862	-0.209121	-0.305638	-0.0643448	-0.353897	-0.643448	-0.160862	0.0321724	0.321724	0.0321724	0.418241	1.09386	-0.0643448	0.0321724	-0.160862	0.0321724	-0.353897	-0.353897	-0.160862	0.0321724
157	-0.152399	-0.152399	0.990596	0.990596	0.761997	0.990596	0.990596	0.990596	1.2192	0.533398	0.533398	1.67639	1.67639	-0.609598	0.190499	-0.0380998	0.419098	0.876296	0.533398	1.2192	0.304799	0.647697	0.647697	0.533398	0.761997	1.1049	1.1049	0.190499	0.304799	-0.152399	0.304799	-0.838197	-0.380998	1.67639	0.533398	-0.380998	0.0761997	0.0761997	-0.380998	-0.380998	0.533398	-0.152399
158	0.234064	-0.117032	1.14691	0.65538	0.65538	1.14691	1.00648	1.14691	1.77889	1.14691	0.65538	0.0234064	-0.117032	-0.257471	0.058516	-0.0819224	0.760708	0.198955	0.760708	1.0767	0.795818	0.866037	0.936257	0.795818	1.0767	1.49801	0.550051	0.0234064	-0.0468128	-0.0468128	0.936257	0.234064	0.444722	-0.187251	0.163845	-0.187251	-0.187251	-0.187251	-0.468128	-0.117032	-0.117032	-0.32769
159	0.235612	-0.27331	0.4618	1.08382	1.25346	1.14036	0.857629	0.0659715	0.292159	0.4618	0.292159	0.122518	-0.556045	-0.329857	-0.0471225	0.00942449	-0.160216	-0.160216	-0.301584	-0.103669	-0.442951	-0.329857	0.179065	0.0942449	-0.669139	-0.782233	-0.414678	-0.669139	-0.27331	0.348706	0.348706	1.19691	1.02727	0.179065	0.405253	0.122518	1.19691	0.122518	0.4618	0.744535	1.02727	1.36655
160	-0.341024	0.451032	1.11108	0.319022	0.583041	1.11108	1.3751	0.979069	0.187013	0.187013	0.979069	-0.209015	0.84706	-0.0770054	-0.0770054	0.121009	0.517036	0.913064	0.583041	0.71505	0.385027	0.319022	-0.275019	0.0550039	-0.14301	-0.0770054	0.84706	0.517036	-0.0770054	-0.0770054	0.71505	0.319022	-0.209015	0.979069	0.319022	-0.0770054	0.583041	-0.0770054	-0.0770054	1.90313	1.63912	0.0550039
161	0.0427685	0.0427685	0.555991	0.812602	1.06921	0.0427685	0.555991	0.555991	0.29938	0.555991	1.06921	1.06921	0.29938	-0.213843	-0.0855371	-0.0855371	0.684297	0.940908	0.940908	1.45413	0.29938	0.427685	0.684297	0.555991	0.29938	0.171074	0.171074	-0.0855371	-0.213843	0.29938	2.09566	2.35227	0.555991	2.09566	1.32582	1.32582	0.555991	0.555991	1.06921	2.35227	1.58244	0.812602
162	0.0661844	-0.0132369	0.939819	0.304448	-0.0132369	-0.0132369	-0.0132369	-0.0132369	-0.0132369	-0.0132369	0.0661844	0.0661844	0.225027	-0.0132369	-0.0132369	-0.0132369	0.264738	0.780976	1.57519	0.0264738	-0.0132369	0.105895	0.0264738	0.304448	0.0661844	0.145606	0.105895	0.97953	0.0661844	-0.0926582	0.0661844	-0.0132369	0.145606	3.64014	-0.0132369	-0.0926582	-0.0926582	-0.0926582	0.0661844	0.622134	-0.0926582	-0.0132369
163	-0.101139	0.101139	0.404556	0.707972	9.71445e-17	-0.606833	-0.404556	-0.809111	-0.91025	-0.505695	-1.01139	-1.21367	-1.31481	-1.41594	-0.556264	0.556264	0.455125	0.353986	-0.151708	-0.303417	-0.404556	-0.606833	-0.556264	-0.404556	-0.404556	-0.252847	0.353986	-0.353986	-0.202278	0.202278	0.404556	0.505695	-0.303417	-0.303417	-0.303417	-0.404556	-0.101139	-0.101139	0.101139	-0.202278	-0.202278	5.55112e-17
164	0.155435	-0.0989132	-0.183696	1.25761	1.34239	0.325	0.664131	0.664131	0.579349	0.664131	0.91848	0.494566	0.579349	-0.268479	-0.0989132	0.0706523	-0.861958	-0.0565218	0.0706523	0.197826	0.240218	0.155435	0.197826	0.367392	0.452175	0.536957	0.62174	0.876088	-0.183696	0.155435	0.579349	0.664131	0.494566	1.00326	1.34239	0.579349	0.748914	0.91848	0.748914	0.325	0.494566	0.0706523
165	0.166238	-0.144649	0.658475	0.24396	-0.144649	-0.0928342	0.114424	0.295774	0.451217	0.347588	0.710289	1.30616	0.114424	0.114424	-0.066927	0.0496555	0.386449	0.477125	0.347588	0.360542	0.554846	0.762104	0.464171	0.697336	1.00822	0.826872	0.218052	1.18957	-0.118741	0.114424	0.218052	-0.0410198	-0.066927	0.192145	0.140331	-0.118741	0.24396	-0.144649	0.0626091	0.166238	0.140331	-0.300092
166	0.116599	-0.145749	-0.0582995	0.932791	0.0582995	-0.291497	-0.233198	-0.291497	-0.320647	-0.0582995	0.670444	-0.320647	-0.116599	-0.0291497	0.218623	-0.189473	-0.189473	0.320647	0.247773	0.422671	0.393521	0.437246	0.131174	0.306072	0.0437246	2.77556e-17	0.160324	0.335222	0.0291497	-0.0291497	0.291497	-0.0874492	0.495545	2.77556e-17	0.728743	0.961941	0.262348	0.787043	0.612144	0.495545	0	0.816193
167	-0.0286843	-0.0286843	0.659739	0.143422	-0.0286843	-0.0286843	-0.0286843	0.086053	-0.0286843	-0.0286843	0.0286843	0.0286843	0.315528	-0.0286843	-2.77556e-17	-2.77556e-17	0.0573686	1.57764	0.975267	-0.0573686	-0.086053	0.143422	-0.086053	-0.0573686	0.20079	-5.55112e-17	0.172106	1.17606	0.086053	-0.0286843	0.0286843	0.086053	0.143422	1.06132	0.143422	-0.0286843	-0.0286843	0.258159	-0.0286843	-0.0286843	-0.0286843	0.143422
168	-0.0283799	-0.0283799	0.448402	0.312179	0.516514	1.19763	0.857073	1.53819	1.06141	1.40197	2.1512	2.35553	1.87875	0.107844	0.0737877	-0.0964916	0.448402	0.754905	0.993296	1.77658	1.70847	1.53819	0.618682	0.754905	1.33386	1.26574	0.993296	0.55057	0.175955	-0.0964916	0.312179	0.584626	0.857073	0.516514	0.584626	0.584626	0.993296	0.925185	1.26574	1.26574	1.33386	0.584626
169	0.0790667	-0.158133	0.553467	-0.0395334	-0.158133	-0.0395334	-0.158133	0.197667	-0.158133	0.553467	0.672067	0.197667	1.26507	0.197667	0.0790667	-0.0395334	3.04407	0.494167	-0.0395334	0.0790667	-0.0395334	0.0790667	0.138367	0.0790667	0.790667	0.0197667	0.0790667	0.0790667	0.197667	-0.158133	0.316267	-0.513934	1.26507	-0.632534	-0.513934	-0.632534	-0.513934	-0.632534	-0.276733	-0.513934	-0.632534	-0.513934
170	-0.188068	0.153874	0.324844	0.0854854	0.461621	0.222262	0.393233	0.598398	0.564204	0.393233	0.495815	0.735174	0.0854854	-0.530009	0.0170971	-0.0170971	0.222262	-0.0170971	-0.170971	-0.239359	0.564204	0.0512912	0.222262	0.0683883	0.222262	0.0512912	0.615495	-0.239359	0.29065	-0.256456	1.93197	-0.666786	-0.324844	1.1797	0.530009	-0.188068	-0.0512912	0.632592	-0.153874	0.530009	0.0170971	-0.222262
171	-0.0302834	0.0908501	0.45425	-0.111039	0.0100945	0.333117	0.131228	0.333117	0.0504723	0.0504723	0.131228	0.171606	0.373495	0.575384	-0.0706612	0.0302834	0.191795	-0.151417	-0.0908501	-0.131228	0.0908501	0.0100945	-0.191795	0.0302834	-0.151417	-0.191795	0.111039	0.191795	-0.353306	0.333117	-0.0706612	-0.353306	-0.353306	-0.474439	-0.676328	-0.595573	-0.83784	-0.878218	-0.434062	-0.312928	-0.716706	-0.555195
172	0.0492752	-0.0689853	0.404057	-0.0689853	-0.0689853	-0.0689853	0.167536	-0.0689853	-0.0689853	-0.0689853	0.0492752	-0.0689853	-0.0689853	-0.0689853	0.0492752	-0.00985505	0.522318	0.167536	0.108406	-0.0689853	0.108406	-0.00985505	-0.00985505	-0.0689853	0.0492752	-0.0689853	0.0492752	0.0492752	-0.0689853	0.0492752	0.167536	-0.187246	-0.0689853	-0.0689853	0.0492752	0.167536	0.167536	0.167536	0.0492752	0.285796	0.285796	-0.0689853
173	0.0825405	-0.0589575	0.15329	0.15329	-0.129707	-0.200456	-0.200456	-0.200456	-0.200456	-0.129707	0.224039	-0.0589575	-0.129707	-0.129707	0.0117915	-0.0589575	0.365537	0.507035	-0.023583	0.047166	-0.023583	-0.377328	-0.518826	-0.695699	-0.695699	-0.695699	-0.837197	-0.801822	0.0117915	0.0117915	0.365537	-0.271205	0.365537	1.07303	0.0117915	0.365537	0.294788	0.436286	0.790031	1.00228	0.577784	0.294788
174	0.0916372	-0.117819	0.196365	0.0392731	-0.0654551	0.51055	0.720007	0.824735	1.76729	0.196365	0.0392731	-0.013091	0.196365	-0.222548	0.144001	-0.144001	-0.274912	-0.144001	-0.170183	-0.301094	-0.327276	-0.0916372	-0.117819	0.615278	0.536732	0.196365	0.327276	0.51055	-0.170183	0.196365	-0.589096	-0.484368	-0.013091	-0.64146	-0.64146	-0.64146	-0.693825	-0.484368	-0.484368	-0.432004	-0.37964	-0.64146
175	0.0127761	-0.0178866	0.212084	-0.0792121	-0.0485494	-0.0485494	0.120096	1.80655	0.595368	0.0127761	1.22395	0.534043	0.212084	-0.0792121	0.181421	-0.186532	-0.462496	-0.608145	-0.370508	-0.66947	-0.362843	-0.393505	-0.531488	-0.102209	-0.454831	0.0587703	-0.27852	-0.33218	-0.1712	0.181421	-0.247857	0.472717	0.656694	-0.155869	0.626031	0.0741016	0.150759	0.426723	-0.033218	-0.27852	0.426723	-0.247857
176	-0.0383949	-0.0383949	0.268764	-0.140781	-0.243168	-0.191975	-0.243168	-0.0895881	-0.0383949	-0.0383949	0.0639915	0.0639915	-0.140781	-0.0895881	0.0383949	0.0127983	-0.550327	-0.627117	-0.60152	-0.550327	-0.67831	-0.550327	-0.499134	-0.703907	-0.652713	-0.7551	-0.627117	-0.652713	0.166378	-0.140781	-0.243168	-0.243168	-0.396747	-0.243168	-0.140781	-0.140781	-0.0383949	-0.345554	0.0639915	-0.0895881	-0.345554	-0.550327
177	0.00571552	0.00571552	0.00571552	0.00571552	0.00571552	0.280061	0.00571552	-0.0628708	-0.131457	0.211474	0.00571552	0.142888	0.211474	0.0743018	-0.0971639	0.0743018	-0.474388	-0.474388	-0.337216	-0.611561	-0.542975	-0.577268	-0.131457	-0.302923	0.0400087	-0.474388	-0.577268	-0.0971639	0.00571552	0.00571552	0.485819	0.142888	-0.0628708	0.211474	0.211474	0.348647	0.00571552	0.0743018	0.0743018	0.00571552	-0.0628708	0.485819
178	-0.265855	0.354474	-0.354474	0.354474	-0.354474	-0.620329	-0.177237	-0.177237	-0.0886184	-0.797566	-0.620329	-0.708947	-0.708947	-0.797566	-0.132928	0.0443092	1.15204	1.19635	0.708947	0.443092	0.398783	0.443092	0.354474	0.443092	0.310164	-0.0886184	0.177237	0.753256	0.177237	-0.177237	0.0886184	0.0886184	-0.53171	-0.620329	0.177237	0.265855	-0.354474	0.177237	-0.265855	-0.265855	-0.177237	-0.265855
179	2.77556e-17	2.77556e-17	2.77556e-17	2.77556e-17	2.77556e-17	2.77556e-17	2.77556e-17	2.77556e-17	2.77556e-17	2.77556e-17	0.285114	0.142557	0.427671	2.77556e-17	-0.142557	0.142557	2.77556e-17	-0.142557	0.641507	-0.142557	-0.142557	-0.0712785	-0.142557	0.0712785	-0.142557	0.0712785	0.213836	2.77556e-17	2.77556e-17	2.77556e-17	2.77556e-17	1.28301	0.285114	0.427671	0.285114	2.77556e-17	0.142557	0.142557	2.77556e-17	2.77556e-17	2.77556e-17	0.570228
180	0.00564303	-0.0282151	0.00564303	-0.0112861	0.141076	-0.0282151	0.310367	0.0395012	0.00564303	0.902885	1.22454	0.0395012	0.513516	1.29225	-0.40912	0.420406	0.132611	0.098753	-0.0282151	0.352689	0.310367	0.0648948	0.0479657	0.115682	0.369618	0.310367	0.479657	0.928278	0.00564303	0.00564303	0.598161	-0.383726	-0.451442	-0.451442	0.395012	1.66469	1.03832	0.784381	0.852097	0.208792	0.0225721	0.174934
181	-0.457656	0.45204	-0.289194	0.249886	0.115116	0.115116	0.249886	0.115116	-0.0533464	-0.525041	-0.188116	-0.188116	-0.626118	-0.322886	0.199347	-0.188116	0.384656	0.266732	-0.17127	0.047731	-0.137578	0.418348	0.115116	0.317271	1.0922	0.384656	0.115116	0.0645772	-0.0533464	0.047731	0.182501	0.283578	-0.0870388	0.620503	-0.693503	0.85635	0.216193	-0.221809	-0.491348	-0.390271	-0.626118	0.115116
182	-0.137451	0.192431	-0.00549803	-0.0714745	-0.269404	-0.00549803	-0.203427	0.0604784	-0.203427	-0.269404	0.192431	0.258408	-0.203427	-0.269404	-0.0714745	0.0274902	-0.33538	-0.533309	-0.434345	-0.731239	-0.533309	-0.434345	0.225419	-0.269404	0.225419	-0.467333	-0.368368	0.0934666	0.0604784	-0.0714745	0.39036	0.0604784	0.0604784	0.654266	0.324384	0.39036	0.258408	-0.137451	0.258408	0.324384	-0.137451	0.192431
183	-0.0479917	-0.0479917	-0.130263	0.0342798	-0.212535	0.281094	0.363366	1.26835	0.774724	0.445638	2.99606	2.42015	1.67971	0.198823	0.363366	-0.335942	-0.253671	-0.212535	-0.294806	0.0754156	0.0342798	0.569045	0.774724	0.651316	0.774724	0.81586	1.26835	0.610181	0.198823	-0.130263	-0.294806	-0.0479917	-0.212535	-0.130263	-0.294806	0.445638	0.198823	0.281094	1.26835	1.02154	0.198823	-0.294806
184	0.0213239	0.0213239	0.0213239	-0.132208	-0.132208	-0.132208	0.0213239	1.96606	0.584274	-0.132208	0.533096	0.174856	0.328387	-0.132208	0.149267	-0.183385	-0.618392	-0.695158	-0.46486	-0.746335	-0.64398	-0.618392	-0.64398	-0.439271	-0.28574	-0.388094	-0.311328	-0.669569	-0.132208	0.123678	-0.132208	0.328387	0.226033	0.0725011	0.584274	0.0213239	-0.0298534	0.430742	0.123678	-0.132208	0.328387	0.0213239
185	-0.259381	0.272033	0.0948953	-0.234075	-0.0316318	0.702225	0.955279	1.512	1.18303	1.41078	0.449171	0.0695899	0.525087	0.145506	0.00632635	0.0189791	-0.53774	-0.626309	-0.651614	-0.613656	-0.385908	-0.461824	-0.170812	0.0822426	-0.272033	-0.347949	-0.107548	0.499782	-0.0569372	0.0189791	-0.158159	-0.664267	-0.714878	-0.563046	-0.512435	-0.411213	-0.411213	-0.284686	-0.0316318	-0.487129	-0.20877	-0.309991
186	0.0270832	-0.0812496	-0.0812496	-0.0812496	0.460414	0.460414	0.135416	0.568747	0.135416	0.568747	1.97707	0.243749	0.352082	0.785413	-0.297915	0.297915	-0.0270832	0.0270832	-0.189582	-0.243749	0.568747	0.297915	-0.622913	-0.514581	-0.243749	-0.352082	0.135416	0.243749	0.243749	-0.189582	-0.189582	-0.0812496	0.243749	-0.189582	0.352082	1.21874	1.43541	0.893745	0.893745	0.135416	0.460414	0.352082
187	0.118662	-0.118662	-0.177993	0	-0.177993	-0.355985	-0.118662	-0.118662	-0.237323	-0.355985	-0.415316	-0.118662	-0.237323	5.55112e-17	-0.237323	0.237323	-0.71197	-0.652639	-0.533978	-0.949294	-0.71197	-0.889963	-0.296654	-0.32632	0.148327	-0.71197	-0.355985	-0.148327	0.0593308	-0.0593308	0.296654	0.0593308	0.0593308	0.0593308	0.177993	0.177993	-0.177993	2.77556e-17	-0.118662	-0.0593308	-0.296654	-0.118662
188	-0.106911	0.0904629	-0.082239	-0.106911	-0.106911	-0.106911	-0.0082239	1.54609	0.657912	-0.106911	0.830614	0.682584	0.608569	-0.106911	0.213821	-0.205597	-0.46465	-0.52633	-0.341292	-0.662024	-0.513994	-0.513994	-0.588009	-0.0328956	-0.52633	-0.143918	-0.205597	-0.31662	-0.230269	0.238493	-0.0328956	1.25003	0.879957	0.0904629	1.39806	-0.254941	0.0657912	0.48521	-0.082239	-0.304284	0.18915	-0.131582
189	-0.194703	0.194703	-2.77556e-17	-0.194703	-0.194703	0.194703	-0.194703	-0.194703	-0.194703	0.389406	0.389406	-2.77556e-17	0.389406	0.778813	-5.55112e-17	-5.55112e-17	0.876165	0.292055	-5.55112e-17	-5.55112e-17	0.0973516	-5.55112e-17	-5.55112e-17	0.0973516	-5.55112e-17	-5.55112e-17	-5.55112e-17	0.486758	-2.77556e-17	-2.77556e-17	-2.77556e-17	-2.77556e-17	-2.77556e-17	-2.77556e-17	-2.77556e-17	0.389406	-2.77556e-17	0.194703	-2.77556e-17	0.194703	0.194703	0.389406
190	-0.0680469	0.00972099	0.00972099	-0.223583	-0.223583	-0.223583	-0.223583	-0.223583	-0.223583	-0.223583	-0.223583	-0.145815	1.0207	1.5262	-0.048605	0.0874889	-0.223583	-0.262467	-0.184699	-0.281909	-0.301351	-0.320793	0.165257	0.0680469	-0.301351	0.106931	0.281909	0.379119	0.165257	-0.145815	1.25401	-0.106931	-0.106931	0.437445	0.126373	-0.029163	0.00972099	0.437445	-0.145815	0.126373	0.00972099	1.79838
191	-0.107632	0.0768799	-0.107632	-0.107632	-0.107632	-0.107632	-0.107632	0.630415	-0.107632	-0.107632	0.0768799	-0.107632	0.261392	0.0768799	-0.199888	0.261392	-0.3844	-0.292144	-0.292144	-0.3844	-0.3844	-0.3844	-0.292144	-0.107632	-0.3844	-0.292144	-0.199888	-0.199888	-0.292144	0.261392	-0.661167	0.0768799	0.445903	-0.292144	0.999439	-0.661167	-0.476655	-0.476655	0.261392	-0.107632	-0.292144	0.445903
192	-0.110649	-0.110649	-0.110649	-0.110649	-0.110649	-0.110649	-0.110649	0.0553247	-0.110649	0.0553247	0.0553247	0.387273	0.0553247	-0.110649	-0.193636	0.304286	0.47026	0.47026	1.30013	0.802208	-0.442598	-0.276624	-0.359611	-0.110649	-0.110649	0.138312	0.138312	-0.276624	0.0553247	0.0553247	-0.276624	0.0553247	-0.110649	-0.276624	-0.110649	-0.442598	-0.276624	-0.442598	-0.110649	-0.442598	-0.442598	-0.442598
193	-0.0900502	0.15932	-0.0484886	-0.173174	-0.0900502	-0.256297	-0.256297	-0.131612	0.117758	-0.0484886	-0.131612	0.117758	0.117758	-0.131612	-0.00692694	-0.00692694	-0.256297	-0.692694	-0.568009	-0.817379	-0.713475	-0.713475	-0.235516	-0.401763	-0.152393	-0.630352	-0.401763	-0.277078	-0.131612	0.0761964	0.15932	-0.256297	0.0761964	0.533374	0.0761964	0.0346347	0.242443	-0.00692694	-0.173174	-0.297858	-0.0484886	0.533374
194	-0.281241	0.32624	-0.213743	-0.0112496	-0.281241	-0.146245	-0.348739	-0.416237	-0.213743	-0.416237	-0.416237	-0.416237	-0.416237	-0.348739	0.0562482	-0.146245	0.191244	0.0562482	-0.382488	-0.787475	-0.821224	-0.686228	-0.787475	-0.61873	-0.584981	-0.483735	-0.652479	-0.449986	-0.0787475	0.123746	0.191244	-0.0787475	-0.0787475	-0.348739	-0.61873	-0.686228	-0.281241	-0.281241	0.0562482	0.393737	0.0562482	0.0562482
195	-0.10977	0.116042	-0.10977	-0.18504	-0.18504	-0.18504	-0.18504	-0.147405	-0.034499	-0.18504	-0.10977	0.0784068	0.191313	-0.18504	0.0784068	-0.0909519	-0.279128	-0.410852	-0.335581	-0.486122	-0.373216	-0.429669	-0.166222	-0.0909519	-0.203858	-0.0721343	-0.222675	-0.410852	0.228948	-0.222675	-0.034499	-0.297946	-0.335581	0.417124	-0.260311	-0.0721343	0.153677	0.605301	-0.260311	-0.297946	-0.222675	0.0407715
196	0.0852242	-0.14204	-0.170448	-0.14204	0.14204	0.170448	0.795425	0.170448	0.710201	0.340897	0.823834	0.113632	6.93889e-18	0.312489	0.0284081	-6.93889e-18	0.411917	-0.255672	-0.582365	-0.355101	-0.468733	-0.14204	0.113632	0.710201	-0.0284081	0.0284081	-0.227264	-0.255672	0.113632	-0.0852242	-0.0284081	-0.0852242	0.312489	0.823834	0.681793	0.0852242	0.0852242	0.312489	0.255672	0.255672	0.511345	1.10791
197	-0.212241	0.242561	-0.212241	-0.212241	-0.212241	-0.212241	-0.212241	1.97081	-0.0303201	-0.212241	-0.0303201	1.0612	0.1516	-0.212241	0.1516	-0.12128	-0.166761	-0.303201	-0.257721	-0.439641	-0.348681	-0.394161	-0.439641	-0.257721	-0.394161	-0.0758002	0.01516	-0.0303201	-0.212241	0.1516	-0.212241	0.0606402	0.0606402	0.1516	3.33521	-0.303201	-0.303201	-0.303201	-0.212241	-0.303201	-0.12128	0.0606402
198	-0.0227609	0.0247401	-0.224641	-0.20089	0.511626	0.285996	0.357248	0.939136	1.65165	0.547252	1.18852	1.14102	1.23602	0.369123	0.143493	-0.135576	-0.764965	-0.759028	-0.759028	-0.640275	-0.260266	-0.278079	-0.242453	0.179119	-0.0168233	-0.070262	0.529439	0.612566	-0.105888	0.0959918	-0.105888	-0.65215	-0.711527	-0.438395	-0.497772	-0.355268	-0.343393	-0.20089	0.155368	-0.616524	-0.105888	-0.343393
199	-0.213362	0.152402	-0.213362	-0.213362	-0.213362	-0.213362	-0.213362	-0.213362	-0.213362	-0.213362	-0.213362	-0.213362	0.518166	-0.213362	0.152402	-0.0304804	-0.213362	-0.213362	-0.213362	-0.213362	-0.213362	-0.213362	-0.213362	-0.0304804	-0.213362	-0.0304804	0.335284	0.335284	-0.213362	0.152402	-0.213362	0.88393	-0.213362	0.88393	1.24969	-0.213362	0.152402	-0.213362	-0.213362	0.518166	-0.213362	-0.213362
200	0.33045	-0.333361	-0.228549	-0.228549	-0.35083	-0.368299	-0.0887993	0.120825	-0.0887993	-0.368299	-0.333361	-0.525517	-0.665267	-0.542986	0.251841	-0.263486	0.0684191	0.0334817	0.0596848	-0.00145573	0.0334817	-0.141205	0.0771535	-0.193612	-0.115002	0.0771535	-0.41197	-0.682735	-0.141205	0.155763	0.609949	0.295512	0.0334817	-0.280955	-0.0538619	-0.00145573	0.400325	0.103357	0.609949	-0.647798	-0.21108	0.120825
201	-0.115099	0.107673	-0.248762	-0.248762	-0.204207	-0.159653	-0.0705443	0.686879	0.0185643	0.107673	0.642325	0.196782	0.686879	0.464107	-0.738859	0.798265	-0.783413	-0.872522	-0.761136	-0.716582	-0.716582	-0.738859	-0.738859	-0.80569	-0.783413	-0.761136	-0.582919	-0.404702	0.0631186	-0.115099	0.508662	-0.115099	-0.115099	-0.02599	0.28589	0.374999	0.865096	0.59777	0.152227	-0.02599	0.28589	0.152227
202	0.0440452	-0.106967	-0.106967	-0.408991	-0.484497	-0.484497	-0.484497	-0.408991	-0.257979	-0.0314609	0.270563	-0.333485	-0.408991	-0.484497	-0.0314609	0.00629217	0.346069	0.346069	0.157304	0.0817982	0.00629217	0.383822	1.10113	0.421575	0.270563	0.119551	0.157304	0.195057	0.497082	-0.408991	-0.0314609	-0.0314609	-0.106967	0.270563	-0.0314609	-0.0314609	-0.0314609	-0.257979	0.421575	1.10113	0.950118	2.0072
203	-0.265143	0.265143	-0.265143	-0.265143	-1.38778e-17	-0.265143	-0.265143	-1.38778e-17	-0.265143	-0.265143	-0.265143	-0.265143	-0.265143	-0.265143	0.132572	-0.132572	2.784	-0.132572	-0.132572	-0.132572	-0.132572	-2.77556e-17	0.132572	-0.132572	-0.132572	0	-0.132572	-0.132572	-1.38778e-17	-1.38778e-17	-1.38778e-17	-1.38778e-17	-1.38778e-17	0.265143	-1.38778e-17	-1.38778e-17	-1.38778e-17	0.265143	-1.38778e-17	-1.38778e-17	-1.38778e-17	-1.38778e-17
204	0.0704058	-0.0502898	-0.352029	-0.231333	-0.352029	-0.352029	0.010058	1.27736	0.130754	-0.291681	-0.352029	-0.352029	-0.352029	-0.352029	0.0402319	-0.0201159	-0.201159	-0.261507	-0.291681	-0.0201159	-0.0804637	-0.201159	-0.0804637	0.130754	0.10058	-0.0804637	-0.0804637	0.0402319	0.0704058	-0.110638	0.0704058	0.191101	0.613536	0.251449	0.0704058	-0.412377	-0.110638	-0.412377	-0.291681	-0.412377	-0.412377	-0.472724
205	-0.0831561	0.138593	-0.304906	-0.304906	-0.0831561	-0.0831561	0.138593	0.914717	0.914717	0.138593	1.02559	0.249468	1.46909	-0.304906	0.138593	-0.138593	-0.526655	-0.0831561	-0.0831561	-0.582093	-0.41578	-0.194031	0.0831561	0.859279	0.194031	-0.249468	-0.471218	-0.526655	-0.194031	0.138593	-0.859279	-0.41578	-0.194031	-0.63753	-0.41578	-0.63753	-0.748405	-0.194031	-0.304906	-0.304906	-0.63753	-0.63753
206	-0.205601	0.21336	-0.345255	-0.345255	-0.345255	-0.345255	-0.345255	1.09783	-0.15905	-0.345255	-0.112499	0.632321	0.259911	-0.345255	0.21336	-0.228877	-0.252153	-0.345255	-0.228877	-0.484909	-0.415082	-0.438358	-0.438358	-0.228877	-0.391806	0.0504305	-0.0193964	-0.182326	-0.112499	0.120257	-0.0659476	0.21336	0.58577	0.0737062	2.82023	-0.0193964	-0.0193964	0.120257	0.0271549	0.0271549	0.353014	-0.0659476
207	0.288793	-0.173276	-0.288793	-0.404311	-0.404311	-0.404311	0.173276	0.635345	0.519828	-0.0577587	-0.0577587	0.0577587	0.750863	1.55948	-0.346552	0.346552	0.635345	0	-0.0577587	0.231035	-0.231035	0.519828	0.288793	0.86638	0.519828	0.635345	0.346552	0.750863	0.0577587	-0.173276	-0.288793	0.173276	0.635345	0.404311	0.173276	0.750863	-0.288793	0.404311	-0.173276	-0.0577587	0.0577587	-0.173276
208	-0.361913	0.398104	-0.361913	-0.361913	-0.253339	-0.361913	-0.361913	-0.361913	-0.144765	0.506678	3.11245	-0.361913	-0.361913	0.398104	-0.0361913	0.0723826	0.0180956	0.0180956	-0.0361913	-0.0361913	0.28953	0.0180956	0.180956	-0.0361913	0.0723826	-0.0361913	0.0180956	0.343817	-0.0361913	-0.0361913	0.0723826	-0.0361913	-0.0361913	-0.0361913	-0.0361913	0.0723826	-0.0361913	-0.0361913	-0.0361913	0.0723826	0.180956	0.723826
209	-0.286077	0.218765	-0.387046	-0.387046	-0.387046	-0.387046	-0.387046	-0.387046	-0.387046	-0.387046	-0.185109	0.0168281	0.117797	-0.185109	-0.43753	0.471186	-0.588983	-0.588983	-0.588983	-0.588983	-0.588983	-0.588983	-0.488014	-0.488014	-0.588983	-0.286077	-0.336562	0.0168281	0.218765	-0.185109	-0.0841404	-0.185109	0.319734	0.319734	0.622639	0.218765	0.0168281	-0.185109	0.218765	0.218765	0.622639	0.117797
210	0.456568	-0.456568	-0.456568	-0.456568	-0.456568	-0.456568	-0.456568	-0.456568	0.581087	-0.456568	-0.456568	1.61874	-0.166025	-0.456568	-0.290544	0.290544	-0.0415062	-0.394309	-0.124519	-0.373556	-0.415062	-0.373556	-0.290544	-0.186778	0.103766	-0.0622593	-0.166025	-0.207531	0.0415062	-0.0415062	0.166025	0.207531	0.124519	-1.38778e-17	0.830124	0.0415062	-2.77556e-17	0.0415062	0.539581	-0.0415062	-2.77556e-17	0.0415062
211	-0.273795	0.26106	-0.503018	-0.503018	-0.503018	-0.503018	-0.503018	-0.503018	-0.503018	-0.503018	-0.350202	-0.197387	-0.0445712	-0.503018	-0.00636732	0.108244	-0.120979	-0.197387	-0.273795	-0.42661	-0.42661	-0.388406	-0.235591	0.0700405	0.108244	0.490283	0.146448	-0.120979	0.26106	-0.350202	0.26106	-0.503018	-0.42661	0.108244	-0.273795	-0.273795	-0.197387	0.184652	-0.503018	-0.503018	-0.42661	0.184652
212	0.378166	-0.376217	-0.692005	-0.39376	-0.528263	-0.539959	-0.534111	-0.692005	-0.463936	0.272903	-0.159843	-0.59259	-0.990249	-1.35867	0.0155945	-0.0136452	0.05653	0.258283	0.530212	0.606235	0.644247	1.19103	0.974654	1.06822	0.989274	0.951263	0.807989	0.884012	0.109161	-0.11306	0.103313	0.00974654	-0.0662765	0.208576	0.173488	0.173488	-0.0955161	-0.0370369	0.202728	0.120857	0.541908	0.401558
213	0.446786	-0.488348	-0.426006	-0.987086	-0.862401	-0.924744	-0.924744	-0.737717	-0.176636	-0.176636	-0.0519519	0.259759	-0.800059	-0.737717	-0.114294	0.0727327	1.60012	2.00534	1.28841	1.16372	1.16372	0.883182	1.07021	0.696155	0.914353	0.633813	-0.238979	-0.083123	0.0727327	0.0103904	-0.176636	-0.0519519	-0.363663	-0.488348	0.322102	-0.114294	-0.426006	0.509129	-0.238979	0.571471	0.509129	-0.238979
214	0.101604	-0.130634	-0.59511	-1.05959	0.449961	-0.0725744	-0.130634	-1.05959	-1.23377	-0.65317	-0.711229	-0.711229	-0.711229	-1.05959	-0.0435446	0.0435446	-0.304813	-0.0725744	0.0145149	-0.188693	-0.246753	-0.246753	-0.537051	-0.130634	-0.333842	0.159664	0.333842	-0.0145149	-0.246753	0.275783	-0.362872	-0.537051	-0.478991	-0.420932	-0.0145149	-0.130634	-0.246753	-0.478991	-0.0725744	-0.0145149	-0.0725744	-0.0145149
215	0.689992	-0.718155	-0.943458	-0.999784	0.408363	-0.999784	-0.436525	-0.887132	-1.11244	-0.3802	-0.267548	-0.436525	-1.05611	-1.45039	0.0422444	0.0140815	0.0140815	0.549177	0.689992	0.605503	0.661829	0.633666	0.746318	0.718155	0.858969	0.718155	0.887132	0.746318	0.0704073	-0.0985703	0.521014	-0.267548	0.0140815	0.295711	0.689992	0.126733	-0.211222	-0.0985703	0.295711	0.0140815	0.295711	0.352037
216	-0.0253919	0.0380879	-0.914108	-1.14264	-1.19342	-1.52351	-1.2569	-0.990284	-0.952196	-1.48543	-1.2569	-1.10455	-0.952196	-1.19342	0.0761757	-0.0761757	-0.323747	-0.425314	-0.190439	-0.393574	-0.330095	-0.152351	-0.304703	-0.158699	-0.12696	0.755409	0.40627	0.0507838	0.190439	-0.203135	-0.139655	0.53323	-0.0253919	-0.101568	0.609406	0.279311	0.330095	0.380879	0.825237	0.457054	0.152351	0.710973
217	0.544051	-0.535058	-1.39835	-1.12857	-1.53323	-1.64115	-1.64115	-1.4523	-1.2095	-1.64115	-1.64115	-1.61417	-1.64115	-1.64115	0.179852	-0.197837	-0.413659	-0.130392	-0.0359703	-0.481103	-0.440636	-0.427148	-0.535058	-0.535058	-0.602503	-0.454125	-0.615992	-0.602503	0.301251	-0.292259	-0.292259	0.112407	-0.0494592	0.490096	0.0584518	0.0584518	0.139385	-0.0224814	0.031474	0.651962	0.031474	0.166363
218	-0.0157868	0.0473604	3.77305	5.03599	3.39416	2.69954	2.38381	2.19437	1.4366	1.68919	1.24716	0.994569	1.4366	0.994569	-0.0473604	0.0473604	0.931422	0.615685	1.24716	0.899848	0.74198	1.08929	0.931422	1.21558	0.899848	0.868274	0.268376	-0.0157868	-0.0157868	-0.0157868	0.110508	0.110508	0.994569	0.173655	0.173655	0.363097	0.236802	0.0473604	0.678833	0.173655	0.299949	0.236802
219	-0.00585616	-0.00585616	5.68633	2.66455	2.31318	2.10236	1.96181	1.61044	1.61044	1.39962	1.54017	2.03209	0.486061	-0.286952	0.0292808	-0.0761301	4.94845	2.17263	1.29421	1.43476	0.977978	0.872568	0.661746	0.73202	0.626609	0.872568	0.169829	0.345513	0.134692	-0.0761301	1.89154	-0.00585616	-0.0761301	0.204966	0.0644177	0.134692	0.275239	-0.00585616	0.204966	0.275239	-0.00585616	0.204966
220	5.55112e-17	5.55112e-17	3.95413	4.25499	3.61029	1.50429	2.106	1.71919	1.46131	0.386817	0.945553	0.988533	1.71919	1.11747	1.11022e-16	1.11022e-16	1.59025	1.52578	0.924063	1.33237	1.28939	1.54727	0.859594	1.39684	1.76217	1.28939	0.666185	0.451287	5.55112e-17	5.55112e-17	1.33237	0.730655	0.515756	0.515756	0.515756	0.0429797	0.515756	0.558736	0.300858	5.55112e-17	0.300858	0.257878
221	0.00915697	-0.000832452	3.35561	3.22575	2.86613	1.78727	0.678448	0.428713	0.0990618	0.00915697	-0.0907373	-0.330483	-0.320494	-0.510293	0.0690935	-0.0757531	3.25072	1.64742	1.12797	0.608522	0.99811	0.114046	-0.000832452	-0.025806	0.0191464	-0.0108219	0.0840776	-0.00582716	0.0391252	-0.0407901	0.29885	0.0291358	0.0591041	0.638491	0.158998	-0.110716	0.488649	0.119041	0.338808	-0.0807478	0.0890724	0.328819
222	-0.0765567	0.0729959	2.65812	3.91864	2.8504	2.72221	2.78631	3.23497	2.44447	2.08127	1.44033	1.52579	1.91036	2.03854	-0.055192	0.0623136	1.03441	1.75012	1.72876	1.67535	1.53648	1.6433	1.89967	2.13469	1.88899	1.98513	1.21601	1.06645	-0.055192	0.0516313	1.4617	1.69671	1.80353	1.63262	1.67535	1.24805	1.52579	1.58989	2.1881	1.71807	1.69671	1.7608
223	0.131886	-0.111596	2.56671	2.56671	1.59278	1.958	1.65365	1.10582	1.71452	1.22756	0.131886	0.375369	-0.172467	-0.476819	0.0101451	-0.0507255	2.50584	1.10582	0.984074	1.3493	0.923204	0.679721	0.831898	0.436239	0.588416	0.923204	0.466674	0.618851	-0.172467	0.192757	0.49711	-0.233337	-0.111596	0.131886	-0.415949	0.0710157	-0.355078	-0.172467	-0.415949	0.0101451	-0.294208	-0.476819
224	-0.020774	0.0124644	2.27268	2.73802	2.52197	2.23944	1.55805	2.22282	1.95691	1.47496	1.65777	1.57467	1.70763	1.47496	-0.00415481	0.020774	1.69101	2.18958	2.34747	1.99846	1.99015	1.46665	1.74917	1.64946	1.11764	1.15088	1.10933	1.05117	-0.00415481	-0.00415481	2.33916	2.13973	2.18958	2.12311	2.04001	1.92368	1.7741	1.79072	1.80734	1.67439	1.72425	1.79072
225	-0.0476934	0.0370949	2.34758	2.60194	2.58074	1.96603	1.88124	1.4361	0.757795	0.588219	0.100686	0.65181	0.503431	1.09695	-0.00529927	0.0264963	2.30518	2.41117	2.77152	2.43236	2.12501	1.92363	1.49969	1.38311	1.28772	1.19234	1.13934	0.842584	-0.00529927	-0.00529927	1.92363	1.16054	1.33012	0.609416	0.397445	1.28772	1.28772	0.80019	0.503431	0.990963	0.482233	0.630613
226	-0.252911	0.126455	4.67885	0.126455	-0.252911	-0.252911	-0.252911	-0.252911	-0.252911	-0.252911	-0.252911	-0.252911	-0.252911	-0.252911	-0.0632277	-0.0632277	2.78202	-0.252911	-0.0632277	0.126455	-0.252911	-0.252911	-0.252911	-0.252911	-0.0632277	-0.252911	-0.252911	-0.0632277	-0.252911	0.505822	2.78202	-0.252911	0.505822	-0.252911	-0.252911	-0.252911	-0.252911	-0.252911	0.126455	0.126455	-0.252911	0.126455
227	0.0210801	-0.00702669	1.81991	2.32583	3.19714	2.1853	1.14535	1.96045	1.51074	1.3702	0.667535	0.0772935	0.386468	0.470788	-0.00702669	0.00702669	0.653482	1.06103	1.1313	1.11724	1.22967	1.22967	0.765909	0.948603	1.31399	1.44047	0.948603	0.765909	-0.00702669	-0.00702669	2.12909	2.77554	3.05661	2.46637	2.69122	2.46637	2.43826	2.07287	2.35394	1.31399	0.695642	0.245934
228	-0.0471873	0.0786455	2.15489	1.96614	2.31218	2.15489	1.65155	1.80885	1.21114	0.644893	1.11677	1.17968	1.39989	1.93468	-0.0157291	-0.0157291	0.34604	0.723538	0.849371	1.02239	0.896558	1.19541	1.11677	0.990933	1.14822	1.00666	1.22687	1.39989	0.0471873	-0.0471873	0.896558	2.24926	2.43801	2.72113	2.31218	1.99759	3.09863	2.28072	0.928017	1.74593	1.46281	1.33697
229	0	0	1.11423	2.67416	3.02435	3.2472	2.51499	1.91012	1.6236	1.55993	2.13296	1.78278	1.46442	0.955058	-5.55112e-17	-5.55112e-17	0.87547	1.0824	1.24158	1.353	1.36892	1.67135	1.78278	1.87828	1.41667	1.4485	1.13015	0.668541	0	0	0.764047	0.5412	1.27341	1.7191	1.36892	0.923223	0.573035	0.859552	1.0824	0.286517	0.732211	0.5412
230	-0.126166	0.106755	2.31951	0.776403	0.572597	-0.184396	-0.271741	-0.417317	-0.155281	-0.271741	-0.213511	-0.271741	-0.417317	-0.359087	0.106755	-0.0970504	0.645385	1.43149	1.38782	0.776403	-0.184396	-0.373644	-0.140723	-0.417317	-0.446432	0.0630828	0.00485252	-0.315414	-0.155281	0.164986	1.41694	0.223216	0.0194101	0.368792	-0.00970504	0.252331	-0.0388202	-0.184396	0.0194101	0.252331	-0.0970504	0.106755
231	-0.0456694	0.00913388	1.21481	1.81764	1.98205	2.25607	2.7493	1.98205	1.54363	2.09166	1.65323	2.09166	1.0504	1.1052	0.00913388	0.00913388	0.310552	0.721576	0.44756	0.803781	1.29701	1.0504	0.529765	0.776379	1.0778	1.51622	1.1052	0.995592	-0.0456694	0.0639371	0.831183	0.44756	0.61197	0.502363	1.37922	1.16	0.831183	1.32441	1.37922	0.392757	0.28315	0.61197
232	0.207025	-0.289835	1.57339	1.20075	0.0828101	-0.16562	-0.414051	-0.538266	-0.662481	-0.786696	-1.15934	-0.414051	-1.03513	-0.538266	0.144918	-0.103513	2.19447	1.69761	1.82182	1.20075	1.13864	0.579671	0.828101	0.828101	0.393348	0.331241	-0.103513	0.0828101	-0.289835	0.331241	0.703886	-0.289835	-0.289835	-0.289835	-0.0414051	-0.538266	-0.414051	-0.414051	-0.414051	-0.16562	-0.414051	-1.03513
233	0.0100758	0.0100758	1.42068	1.21917	1.01765	0.654924	0.292197	0.0100758	-0.191439	-0.272046	-0.312349	-0.352652	-0.473561	-0.272046	0.473561	-0.513864	0.413106	-0.534015	-0.433258	-0.352652	-0.312349	-0.453409	-0.513864	-0.110833	-0.130985	-0.554167	-0.775833	-0.453409	0.453409	-0.433258	-0.433258	-0.231742	-0.433258	-0.433258	-0.392955	-0.110833	-0.352652	-0.433258	-0.433258	-0.0302273	-0.191439	0.130985
234	0.0216069	-0.0302497	2.66629	-0.0302497	0.177177	0.799456	0.540173	0.695742	1.05874	0.747599	0.799456	0.488316	1.21431	-0.133963	-0.00432138	-0.0302497	0.825384	-0.185819	-0.211748	-0.00432138	-0.0302497	0.203105	0.306818	0.669814	1.05874	0.592029	0.384603	1.65509	0.177177	-0.133963	1.78473	0.540173	-0.237676	-0.133963	-0.548815	0.229033	0.0734635	0.488316	0.384603	1.26616	0.540173	0.747599
235	-0.0809674	0.0662461	2.03891	0.419559	0.125131	-0.022082	-0.139853	-0.522608	-0.287066	-0.022082	0.360673	0.242902	-0.022082	-0.552051	-0.0956888	0.0956888	0.11041	0.184017	-0.610936	-0.0662461	0.022082	-0.022082	-0.463723	-0.360673	-0.345952	-0.404837	-0.596215	-0.596215	0.242902	-0.228181	0.0368034	-0.581493	-0.228181	-0.287066	-0.522608	-0.404837	-0.375394	-0.640379	-0.228181	-0.287066	0.125131	-0.493165
236	-0.326381	0.316638	0.86223	1.58319	1.09605	0.589434	0.86223	1.0376	1.36885	0.823259	1.0376	1.0376	1.60268	1.91444	0.0925557	-0.0730703	0.482264	0.628405	0.794031	0.764803	0.589434	0.453036	0.375094	0.423808	0.725832	0.589434	0.375094	0.219211	-0.384837	0.375094	-0.228954	-0.326381	-0.579691	0.238696	-0.0340995	0.0243568	-0.326381	-0.521235	-0.0925557	-0.404322	-0.462779	-0.151012
237	-0.0742412	0.0445447	1.3116	0.994832	0.222724	0.0445447	-0.17323	-0.193027	-0.17323	-0.193027	-0.0148482	0.103938	0.143533	0.183128	-0.0544436	0.0742412	2.26188	1.08392	1.01463	0.193027	0.113837	0.202926	0.103938	-0.193027	-0.25242	-0.34151	-0.0643424	0.0940389	-0.133634	0.143533	-0.0148482	-0.331611	-0.133634	-0.430599	-0.25242	0.579082	-0.410801	-0.470194	0.222724	-0.0544436	-0.292016	0.0247471
238	0.0721969	-0.067539	0.575246	1.62327	2.47565	2.294	2.11234	2.01453	1.35777	1.62327	1.56737	1.0783	1.17611	0.770877	0.00232893	0.00232893	0.0163025	0.470444	0.100144	-0.291117	0.0442497	-0.207275	-0.256183	-0.388932	-0.116447	-0.0815126	-0.0605522	-0.102473	-0.0815126	0.0721969	-0.0815126	-0.486747	-0.472773	0.631141	-0.193301	-0.30509	-0.207275	-0.333037	-0.249196	0.351669	0.100144	0.0442497
239	-0.271732	0.263969	1.00929	1.07917	0.729795	0.63663	0.508528	0.403717	0.543465	0.357134	0.159158	0.357134	0.240677	0.159158	0.0135866	-0.00970473	0.345488	0.0485236	0.00776378	0.374602	0.630807	0.55511	0.0135866	0.130043	0.217386	0.2465	0.613339	0.0194095	0.100929	-0.0970473	0.252323	-0.283378	-0.41148	0.170803	-0.586166	0.613339	-0.14363	0.741441	-0.353252	0.240677	-0.283378	-0.586166
240	-0.0201395	0.0281953	0.608213	1.47824	1.09156	1.4299	1.2849	0.704882	1.18823	1.67158	0.849887	0.414874	1.23656	0.318204	0.0765301	-0.0926417	0.221534	1.86492	2.17909	2.71078	1.96159	1.57491	1.23656	1.11573	0.801552	1.4299	1.79241	1.1399	0.0765301	-0.0684743	1.4299	1.47824	1.57491	0.753217	0.511543	0.318204	0.1732	0.269869	0.511543	-0.0684743	-0.0684743	-0.116809
241	0.059869	-0.0523854	0.778297	1.22731	0.710944	0.508887	0.0823199	-0.366698	-0.389149	0.127222	0.553788	0.284378	0.486436	0.755846	-0.00748363	0.0149673	-0.0860617	0.0261927	-0.142189	-0.389149	-0.501403	-0.478952	-0.344247	-0.490177	-0.389149	-0.265669	-0.602432	-0.636108	-0.0748363	0.059869	-0.411599	0.172123	-0.209542	-0.119738	-0.321796	0.194574	0.284378	0.194574	-0.142189	0.35173	0.217025	-0.321796
242	-0.00613361	-0.00613361	1.53954	0.361883	0.545891	1.31873	2.71719	2.12836	0.877106	1.06111	2.86439	1.68674	1.72354	2.23877	0.0122672	0.0122672	1.13472	1.68674	1.50273	1.57634	1.07951	1.46593	1.41073	1.31873	1.22672	0.96911	0.564292	0.490689	0.030668	-0.0429352	2.34917	1.79715	1.64994	1.46593	0.729899	0.877106	0.656296	1.13472	0.545891	1.13472	0.288279	0.030668
243	0.00933214	0.065325	1.0732	0.681246	0.457275	0.177311	-0.102654	-0.270632	-0.158646	-0.270632	-0.270632	-0.214639	-0.270632	-0.270632	-0.102654	0.121318	-0.606589	-0.186643	-0.718575	-0.578593	-0.382618	-0.298629	-0.578593	-0.690579	-0.494604	-0.550596	-0.550596	-0.802564	0.177311	-0.270632	0.00933214	-0.606589	-0.606589	-0.494604	-0.606589	-0.270632	-0.550596	-0.494604	-0.550596	-0.438611	0.121318	-0.158646
244	0.104177	-0.0744123	0.90783	0.818535	0.595298	0.0595298	-0.431591	-0.431591	-0.476239	-0.654828	-0.654828	-0.520886	-0.476239	-0.163707	-0.141383	0.126501	-0.11906	-0.230678	-0.253002	-0.0744123	-0.096736	-0.11906	-0.275326	-0.163707	-0.230678	-0.11906	-0.230678	0.171148	0.104177	-0.11906	-0.163707	0.327414	0.0595298	-0.342297	-0.297649	0.148825	-0.11906	-0.11906	0.282767	0.0595298	0.0148825	-0.297649
245	0.105848	-0.111011	0.911321	0.756422	0.043888	0.105848	0.477605	1.5619	2.24345	3.0799	3.35872	3.01794	1.87169	0.539564	0.0129082	-0.00258165	0.384665	0.043888	0.043888	-0.126501	-0.126501	0.198787	0.307216	0.678973	0.833872	1.06622	1.31406	0.895831	0.0129082	-0.0180715	0.477605	-0.327869	0.477605	0.446625	-0.23493	0.167807	-0.20395	-0.451788	0.105848	0.291726	0.291726	0.043888
246	-0.14102	0.14102	1.47064	0.0604371	-0.14102	-0.382768	-0.42306	-0.503643	-0.42306	-0.463351	-0.503643	-0.342477	-0.42306	-0.382768	-0.0201457	0.0201457	1.55122	1.00729	0.56408	0.14102	0.100729	-0.0402914	-0.402914	-0.0604371	-0.14102	-0.0201457	-0.0604371	-0.322331	-0.181311	0.181311	2.84054	0.745391	-0.100729	-0.14102	0.0201457	0.0201457	0.181311	0.261894	0.100729	-0.14102	-0.302186	-0.302186
247	0.115569	-0.127126	1.05168	0.462277	0.254252	0.63563	0.704972	0.462277	1.12102	1.39839	0.843655	1.19036	0.739643	0.739643	-0.109791	0.132905	0.271588	-0.161797	-0.00577846	-0.161797	0.427606	0.306258	0.202246	-0.231138	0.271588	0.618295	0.965002	0.0808984	0.15024	-0.161797	0.0115569	-0.161797	-0.335151	-0.0577846	-0.335151	-0.231138	-0.127126	-0.0924553	-0.161797	-0.265809	-0.127126	0.115569
248	-0.0911302	0.0789795	0.540706	0.95383	0.808021	0.710816	1.09964	1.19684	1.02673	1.05104	1.53706	0.662213	1.02673	0.759418	0.0789795	-0.0789795	0.224788	0.103281	0.26124	-0.224788	-0.528555	-0.188336	-0.176185	-0.212637	-0.4435	-0.103281	-0.382747	-0.419199	0.103281	-0.0911302	0.200486	0.224788	0.0546781	0.0789795	-0.407048	-0.625761	-0.26124	-0.0668288	-0.115432	-0.188336	-0.188336	0.0546781
249	-0.0305487	0.0509145	0.947011	0.519328	1.08957	1.15067	1.55799	1.45616	1.61908	1.51725	1.3136	1.80237	2.14859	1.37469	-0.112012	0.0916462	1.35433	0.855364	0.855364	0.763718	0.987742	0.987742	1.42561	1.07939	1.28305	1.85329	1.03866	0.916462	0.0916462	-0.0916462	-0.152744	0.478597	-0.152744	0.0712804	0.295304	-0.112012	-0.0916462	-0.0101829	0.112012	-0.274939	0.0916462	-0.112012
250	-0.321293	0.325695	0.418122	0.985887	0.589772	0.484141	0.484141	0.457733	0.470937	0.55016	0.37851	0.193656	0.0880256	-0.347701	0.00220064	0.00220064	-0.281682	0.0814237	0.0352102	-0.0968282	-0.202459	-0.162847	-0.123236	-0.13644	-0.0638186	0.107831	0.0154045	0.0616179	-0.00440128	-0.00440128	0.0748218	0.233268	0.0748218	0.193656	0.853848	0.193656	0.89346	0.642587	0.906664	0.484141	1.13113	0.576568
251	0.306525	-0.296475	0.608024	0.788924	0.728624	0.246225	0.246225	0.306525	0.608024	0.487424	0.366824	0.0653249	0.125625	0.427124	-0.266325	0.306525	-0.0854249	0.216075	0.246225	-0.236175	0.00502499	0.125625	-0.236175	-0.477374	-0.236175	0.246225	0.336674	0.155775	0.00502499	-0.0552749	-0.115575	-0.356774	-0.718574	-0.115575	-0.236175	0.547724	-0.115575	-0.115575	0.125625	-0.356774	-0.115575	-0.417074
252	-0.339121	0.331141	1.09716	0.139638	-0.386997	-0.0997414	-0.195493	0.283266	0.379017	1.0014	1.62379	1.28866	0.666272	-0.0518655	-0.243369	0.259328	1.16897	-0.147617	-0.0279276	-0.00398965	0.331141	0.139638	0.0199483	0.0199483	0.0917621	0.402955	0.570521	0.402955	0.23539	-0.243369	-0.00398965	-0.482748	-0.195493	-0.339121	-0.291245	-0.770003	-0.913631	-0.386997	-0.722128	-0.195493	-0.0518655	0.23539
253	0.0329312	-0.0389186	0.266443	0.949016	0.356255	-0.0748435	-0.164656	-0.290393	-0.236506	-0.290393	-0.236506	-0.218543	-0.308355	-0.326318	-0.0299374	0.0419124	0.401161	1.70344	0.724485	0.410143	-0.092806	-0.128731	-0.496961	-0.478999	-0.55983	-0.541867	-0.631679	-0.613717	-0.0389186	0.0329312	0.0508936	1.20049	0.966978	0.248481	0.428105	0.0868185	0.356255	0.0868185	0.0149687	0.248481	-0.0209562	0.140706
254	-0.138376	0.0988398	0.430942	0.620714	0.288612	0.0513967	0.00395359	0.00395359	0.241169	0.430942	0.383499	0.525828	-0.138376	0.146283	-0.0672111	0.0513967	-0.114654	0.146283	0.430942	0.170005	-0.114654	-0.019768	-0.0434895	-0.138376	-0.162097	0.0988398	0.383499	0.0751183	0.00395359	0.0513967	-0.0909327	-0.755136	-0.423035	-0.565364	-0.992352	-1.13468	-0.66025	-0.280705	-0.233262	-0.280705	-0.280705	-0.517921
255	0.114596	-0.0712356	0.300429	0.59776	0.263262	-0.0712356	0.411928	0.486261	0.114596	-0.294234	0.634926	-0.219901	-0.591565	-0.368567	0.0030972	-0.0526524	-0.126985	-0.312817	0.0216804	0.0216804	0.207512	0.0588468	0.337595	0.244679	0.0402636	0.188929	0.188929	-0.0526524	-0.145568	0.151763	0.337595	-0.145568	0.449094	0.374761	0.449094	0.0402636	0.560593	0.226096	0.151763	-0.0712356	0.151763	-0.257068
256	0.18978	-0.15815	0.569341	0.316301	-0.822382	-0.727491	-0.664231	-0.506081	-0.632601	-0.506081	-0.284671	0.15815	-0.12652	-0.0948902	0.0474451	-0.0790752	0.284671	0.300486	0.173965	0.142335	0.300486	0.901457	1.24939	1.32846	1.48661	1.97688	1.70802	1.86617	0.0316301	-0.0316301	0.284671	0.347931	-0.0632601	0.411191	0.22141	0.569341	0.0632601	0.0948902	-0.15815	0.12652	5.55112e-17	-0.15815
257	-0.162468	0.216624	0.595716	0.27078	0.433248	0.487404	1.40806	1.40806	1.62468	2.81611	3.41183	2.49118	1.8413	0.920652	-0.189546	0.13539	0.379092	0.162468	-0.189546	-0.108312	-0.162468	-0.13539	0.054156	0.108312	0.216624	0.40617	0.704028	0.839418	-0.27078	0.27078	0.216624	0.433248	-0.27078	-0.162468	-0.433248	0.054156	0.108312	0.054156	0	-0.162468	-0.324936	0.054156
258	-0.0716917	0.0537687	0.12546	0.627302	0.663148	1.07537	1.03953	0.609379	0.501842	0.107537	-0.0896146	0.412227	0.663148	0.698994	0.170268	-0.170268	1.15603	1.73852	1.10226	1.54137	0.573533	1.00368	0.690032	0.49288	0.340535	0.134422	0.0806531	0.654186	0.161306	-0.143383	0.358458	-0.0537687	0.914069	-0.322612	0.161306	-0.0896146	-0.358458	-0.0358458	-0.0896146	0.322612	-0.0179229	0.0537687
259	0.247625	-0.199698	0.15177	0.599093	0.790802	0.790802	0.822754	0.662996	0.599093	0.15177	-0.231649	-0.487262	-0.263601	0.567141	-0.135794	0.135794	0.247625	0.34348	0.64702	0.119819	-0.0878669	-0.15177	-0.0878669	0.0559153	-0.119819	-0.0239637	0.0559153	0.263601	-0.0718911	0.0239637	0.439335	0.34348	0.119819	-0.103843	-0.199698	-0.0399395	1.07837	0.95056	0.631044	0.247625	0.694948	0.439335
260	0.00937692	-0.0281307	0.1219	0.609499	0.384454	0.346946	0.346946	0.609499	0.459469	0.496977	1.50968	1.17211	0.496977	0.947068	0.00937692	-0.00937692	0.271931	0.722022	0.553238	0.253177	0.553238	0.51573	0.3657	0.103146	-0.0281307	0.253177	0.440715	0.253177	-0.0281307	0.0468846	-0.290684	-0.290684	-0.740776	-0.740776	-0.253177	0.00937692	0.271931	0.1219	-0.553238	-0.215669	0.159408	-0.290684
261	-0.013196	-0.013196	0.145156	0.461861	-0.013196	0.145156	0.145156	-0.013196	0.145156	-0.013196	0.145156	0.461861	-0.013196	0.145156	0.145156	-0.0923722	0.0659801	0.224332	0.145156	0.0659801	-0.013196	-0.171548	-0.250724	-0.0923722	-0.250724	-0.171548	-0.171548	-0.329901	-0.171548	0.145156	-0.171548	0.461861	-0.013196	-0.013196	-0.013196	0.461861	-0.013196	0.778565	0.303509	0.620213	-0.171548	-0.171548
262	0.377806	-0.324594	0.633223	-0.0691757	1.14406	-0.00532121	0.250097	-0.452302	0.44166	-0.196885	-0.00532121	-0.643866	0.377806	-0.643866	-0.0691757	-0.0372484	-0.0372484	-0.388448	0.409733	0.313951	-0.0691757	-0.388448	-0.228812	-0.260739	0.186242	-0.260739	-0.452302	-0.0372484	-0.00532121	0.0585333	0.505515	0.122388	-0.516157	0.569369	0.186242	-0.196885	0.0585333	-0.00532121	0.0585333	0.0585333	0.186242	0.186242
263	0.332123	-0.332123	0.258318	0.258318	-0.0369025	0.479733	-0.0369025	0.553538	-0.701148	-0.553538	-0.553538	0.405928	-0.110708	-0.848758	-0.59044	0.664245	5.20417e-18	0.14761	0.110708	0.221415	-0.221415	-0.405928	0.184513	-0.110708	1.9082e-17	0.0369025	-0.479733	0.110708	-0.258318	0.184513	0.627343	-0.258318	0.996368	0.332123	0.332123	0.479733	0.553538	0.258318	0.110708	0.848758	0.110708	0.332123
264	-0.00834376	-0.00834376	0.191906	0.292032	0.592407	0.0917814	0.191906	0.191906	0.292032	0.292032	0.191906	0.292032	0.191906	0.392157	0.191906	-0.158531	0.592407	0.292032	0.292032	-0.00834376	-0.158531	-0.00834376	0.0417188	-0.00834376	-0.0584063	-0.00834376	0.0417188	-0.108469	-0.00834376	-0.00834376	0.0917814	-0.00834376	-0.00834376	0.292032	0.892782	0.191906	0.292032	0.0917814	0.191906	1.99416	0.191906	-0.00834376
265	-0.658147	0.626043	0.593938	-0.112367	0.112367	0.176576	-0.690252	-0.754462	-0.626043	-0.850776	-0.979195	-1.39656	-1.23603	-1.42866	0.176576	-0.176576	0.0642095	0.321048	0.0963143	-0.385257	-0.529728	-0.577886	-0.786566	-0.995247	-0.818671	-0.642095	-0.626043	-0.593938	0.369205	-0.3371	-0.0481571	-0.240786	-0.304995	-0.0481571	0.144471	-0.240786	0.593938	0.369205	-0.0160524	0.626043	-0.27289	0.144471
266	-0.112466	0.109109	0.149395	0.330683	-0.736903	-0.71676	-0.475042	-0.595901	-0.434756	-0.39447	0.814119	0.189681	-0.253468	-0.172895	-0.0923227	0.0990371	0.159467	0.109109	-0.33404	-0.313897	-0.444828	-0.404541	-0.5254	-0.424685	-0.33404	-0.33404	-0.404541	-0.193038	0.129252	-0.132609	0.00839297	0.129252	0.0285361	-0.0923227	0.149395	0.290397	0.229967	0.0688224	-0.253468	-0.0520364	-0.0318933	0.451542
267	0.140533	-0.0468442	0.234221	0.234221	0.140533	-0.0468442	-0.0468442	-0.140533	-0.140533	-0.140533	-0.0468442	0.234221	0.0468442	-0.0468442	-0.0468442	0.0468442	0.140533	5.89806e-17	0.0936884	-0.187377	-0.0936884	-0.374754	-0.374754	-0.374754	-0.281065	-0.421598	-0.421598	-0.374754	0.234221	-0.327909	0.0468442	-0.0468442	-0.421598	1.73324	-0.421598	0.234221	0.327909	0.421598	0.421598	0.421598	1.26479	0.234221
268	-0.28472	0.313192	0.825688	-0.370136	-0.28472	0.056944	0.313192	0.654856	0.227776	0.313192	0.313192	-0.28472	0.227776	0.99652	-0.07118	0.099652	1.67985	0.056944	-0.113888	0.014236	-0.07118	0.227776	0.313192	0.56944	0.825688	0.953812	1.50902	1.12464	0.056944	-0.113888	0.825688	0.227776	0.313192	0.484024	0.654856	0.654856	0.14236	0.227776	0.398608	0.313192	-0.113888	-0.113888
269	0.0659878	-0.0558358	0.218267	0.218267	0.279179	-0.360395	-0.634498	-0.329939	-0.360395	0.00507598	0.0355319	-0.0862917	0.157355	-0.116748	-0.0862917	0.0659878	-0.0406079	-0.208115	-0.451762	-0.54313	-0.147203	-0.314711	-0.573586	-0.527902	-0.360395	-0.0862917	0.187811	0.00507598	0.309635	-0.299483	-0.482218	-0.177659	0.00507598	0.340091	0.0964437	0.0355319	-0.208115	-0.208115	0.0964437	0.49237	0.553282	0.553282
270	0.0240711	0.0240711	-0.0722134	0.505494	0.21664	0.0240711	-0.0722134	-0.168498	0.120356	-0.0722134	0.0240711	0.21664	0.505494	1.27577	-0.0722134	0.0722134	0.0240711	-0.0240711	-0.264782	0.0240711	-0.0722134	0.0722134	0.505494	0.0722134	0.264782	0.457351	1.4202	0.890632	0.0240711	-0.0722134	-0.0722134	-0.361067	-0.361067	0.312925	0.794347	0.601778	-0.168498	-0.264782	-0.264782	-0.0722134	-0.361067	-0.168498
271	-0.128369	0.149413	0.250425	0.174666	0.174666	1.13428	0.831241	0.881747	1.18478	0.679724	0.603965	0.957506	0.73023	1.03326	0.0610278	-0.0778631	-0.292513	0.0231485	0.30093	0.010522	0.0484014	0.225172	0.452448	0.364063	0.389315	0.0862807	0.0989072	0.30093	0.0231485	-0.0273573	0.275677	0.629218	0.401942	0.0231485	0.199919	0.199919	0.578712	0.199919	0.250425	0.679724	0.0989072	0.12416
272	-0.0592687	-0.0592687	0.0423348	0.347145	-0.0592687	0.550352	1.56639	0.0423348	0.0423348	0.550352	1.15997	1.56639	1.26158	1.05837	0.296343	-0.160872	-0.11007	-0.00846695	-0.0592687	-0.11007	-0.00846695	-0.262475	-0.313277	-0.211674	0.49955	0.49955	0.651955	0.49955	-0.160872	0.143938	-0.0592687	-0.160872	-0.160872	-0.160872	-0.160872	-0.160872	-0.160872	-0.160872	-0.160872	-0.160872	-0.160872	-0.160872
273	-0.226392	0.226392	0.0754641	0.301856	0.528249	0.452785	0.905569	0.150928	0.679177	0.679177	0.603713	-0.150928	0	0.754641	-0.113196	0.113196	0.113196	0.415053	-0.18866	-0.0754641	0.754641	0.415053	-0.490517	0.0377321	0.0377321	-0.18866	0.603713	0.226392	-0.226392	0.226392	-0.679177	1.0565	-0.603713	0.452785	-0.150928	0.528249	-0.150928	-0.603713	-0.377321	1.13196	0.301856	-0.226392
274	-0.0376192	-0.0376192	0.413811	-0.0376192	0.188096	-0.0376192	1.31667	0.188096	-0.0376192	0.413811	0.639526	-0.0376192	-0.0376192	-0.0376192	-0.0376192	-0.0376192	-0.0376192	0.0752384	-0.0376192	-0.0376192	0.300953	0.413811	-0.0376192	0.188096	-0.0376192	0.0752384	0.188096	0.526668	-0.0376192	0.188096	0.865241	-0.0376192	-0.0376192	-0.0376192	1.54239	0.639526	1.7681	2.21953	0.188096	0.188096	0.188096	0.188096
275	0.147233	-0.147233	0.0163593	0.343544	0.507137	-0.245389	0.0490778	0.376263	0.0817963	0.114515	0.0817963	0.310826	-0.179952	0.572574	0.0327185	-0.0327185	-0.0163593	-0.0981555	-0.294467	-0.261748	-0.507137	-0.425341	-0.196311	0.065437	-0.196311	-0.0817963	0.0490778	0.0490778	-0.21267	0.21267	-0.245389	-0.0163593	0.245389	-0.179952	-0.703448	-0.310826	0.245389	-0.474418	-0.21267	0.343544	0.507137	0.310826
276	0.0886642	0	0.0886642	0.177328	0.177328	0.0886642	0.0886642	0	0.177328	0.177328	0.177328	0.177328	0.177328	0.0886642	-0.0886642	0.177328	-0.531985	-0.576317	-0.576317	-0.84231	-0.84231	-0.753645	0.0886642	-0.487653	-0.22166	-0.664981	-0.664981	-0.22166	0.0886642	-0.265993	0.0886642	-0.177328	5.55112e-17	0.354657	-0.177328	-0.0886642	0.177328	-0.0886642	-0.443321	-0.177328	0	5.55112e-17
277	0.129719	-0.123685	0.165919	0.021117	0.129719	0.021117	-0.159886	-0.232287	-0.159886	-0.0150836	-0.0150836	-0.123685	-0.0150836	-0.123685	-0.0331839	0.0573176	0.22022	0.021117	-0.0331839	-0.0512841	0.22022	0.165919	-0.0331839	0.0573176	0.22022	-0.0512841	0.0754179	0.23832	0.0573176	-0.0874847	0.0573176	0.129719	0.0935182	-0.123685	0.455524	1.36054	0.491724	0.0573176	0.998533	-0.0512841	0.527925	0.636527
278	0.202951	-0.153451	0.0841505	0.0841505	0.0841505	0.381152	-0.331652	-0.212851	0.381152	0.143551	0.499953	-0.0940505	0.0841505	-0.212851	0.0544503	-0.0940505	-0.301952	-0.272251	-0.153451	-0.0940505	-0.0643504	0.470253	0.232651	0.292052	0.499953	1.45036	0.707854	0.648454	0.0841505	-0.0940505	0.143551	0.0841505	0.202951	0.0841505	0.143551	0.381152	-0.0940505	0.0247501	0.202951	0.678154	1.86616	1.56916
279	0.126221	-0.141071	0.393512	-0.230168	0.126221	-0.0519733	-0.141071	-0.230168	-0.230168	-0.0519733	-0.230168	-0.141071	-0.230168	-0.230168	0.0371238	-0.00742476	0.972644	0.0816724	-0.185619	-0.185619	0.348964	0.438061	0.571707	0.304415	0.126221	0.17077	0.79445	0.215318	0.304415	-0.319265	0.928095	0.304415	-0.408362	-0.408362	-0.497459	-0.675654	-0.0519733	-0.675654	-0.408362	0.0371238	-0.586556	-0.675654
280	-0.131456	0.0788738	0.184039	-0.0262913	-0.131456	0.394369	-0.341786	0.499534	0.289204	-0.0262913	0.920194	-0.341786	-0.446952	-0.236621	0.0262913	0.0788738	0.0788738	0.289204	0.289204	-0.446952	-0.604699	0.184039	-0.446952	-0.236621	-0.604699	-0.446952	-0.184039	-0.657282	0.499534	-0.552117	-0.0262913	-0.236621	-0.131456	-0.236621	0.394369	-0.552117	-0.341786	0.184039	0.0788738	0.394369	0.709864	-0.552117
281	-0.0673375	0.0224458	-0.0673375	0.202013	-0.0673375	-0.0673375	-0.0673375	-0.0673375	0.0224458	0.0224458	-0.0673375	0.0224458	0.112229	0.112229	-0.157121	0.157121	-0.291796	-0.471363	0.0673375	-0.516254	-0.516254	-0.561146	0.0673375	-0.112229	0.202013	-0.561146	-0.336688	0.336688	0.0224458	0.0224458	0.291796	0.202013	0.0224458	0.381579	0.381579	0.381579	0.112229	0.112229	-0.0673375	-0.0673375	-0.0673375	0.291796
282	0.0147587	0.0147587	-0.0105419	0.115961	0.166562	0.0653599	0.141262	0.0400593	0.115961	0.0653599	0.0147587	0.0400593	0.0147587	0.0400593	0.242464	-0.250898	-0.301499	-0.200297	-0.0105419	-0.137045	-0.276198	-0.225597	-0.250898	-0.174996	-0.491254	-0.491254	-0.491254	-0.453303	-0.238248	0.217164	0.141262	-0.0864438	-0.238248	-0.238248	-0.263548	-0.187646	-0.238248	-0.314149	-0.288849	-0.263548	-0.238248	-0.263548
283	0.276384	-0.286082	-0.305477	0.392757	-0.305477	-0.577013	-0.984316	-0.92613	-0.964921	-0.984316	-0.984316	-0.984316	-0.984316	-0.984316	0.121221	-0.121221	0.227896	-0.160012	-0.140617	0.198803	0.392757	0.0824304	-0.00484885	-0.334571	0.247291	0.528524	0.0145465	-0.101826	-0.0145465	0.0242442	0.994014	0.606106	0.644897	0.664292	0.470338	0.625501	0.722478	0.101826	0.315175	0.392757	0.353966	0.644897
284	-0.0568611	0.040615	0.138091	-0.0568611	0.0893531	-0.00812301	-0.0568611	-0.0568611	-0.0568611	-0.0568611	-0.0568611	-0.0568611	-0.0568611	-0.0568611	-0.032492	0.016246	-0.105599	-0.105599	-0.105599	-0.105599	-0.0812301	-0.105599	-0.0568611	-0.0568611	-0.105599	0.040615	0.454888	-0.00812301	-0.0568611	0.0893531	0.235567	0.479257	-0.0568611	0.138091	1.9414	0.284305	-0.0568611	1.21033	1.16159	0.333043	0.9179	2.03888
285	-0.0347236	0.104171	0.38196	-0.312513	-0.451407	-0.451407	-0.451407	-0.312513	-0.451407	-0.312513	-0.312513	-0.451407	-0.312513	-0.312513	-0.104171	0.104171	-0.38196	-0.312513	-0.38196	-0.173618	-0.104171	0.104171	-0.243065	-0.243065	0.729196	0.520854	-0.38196	-0.104171	0.243065	-0.312513	0.659749	-0.0347236	0.38196	0.38196	-0.0347236	-0.451407	0.38196	0.104171	-0.173618	-0.312513	1.49312	-0.0347236
286	0.00728897	-0.00728897	0.0291559	0.0364448	0.0145779	0.0218669	0.0291559	0.0656007	0.0656007	0.0874676	0.167646	0.21138	0.386315	0.42276	0.21138	-0.21138	-0.13849	0.0364448	-0.0546672	-0.269692	-0.258758	-0.328003	-0.160357	0.222313	0.0728897	0.0473783	0.0728897	0.145779	-0.0947566	0.0947566	-0.0947566	0.0583117	-0.0437338	0.0947566	0.145779	0	0.0947566	0.0874676	-0.189513	-0.298848	-0.342581	-0.34987
287	0.0654619	-0.0500591	0.11167	-0.0500591	-0.0500591	0.38892	0.227191	-0.0269549	-0.211788	0.296504	0.966525	0.897213	1.54413	0.943421	0.169431	-0.154028	-0.465934	-0.44283	-0.465934	-0.16558	-0.315757	-0.454382	-0.593007	-0.269549	0.250295	0.134774	0.296504	0.296504	0.0192535	-0.0500591	0.227191	0.0423577	-0.0500591	-0.0731633	-0.0500591	-0.0731633	-0.0731633	-0.0500591	-0.0731633	-0.0731633	-0.0731633	-0.0731633
288	0.128521	-0.122544	-0.230143	0.271987	0.379586	0.594784	0.34372	0.23612	0.0926549	0.164388	1.13278	1.02518	1.34798	0.630651	-0.0328775	0.0567885	0.128521	0.361653	0.271987	-0.0866771	-0.337742	0.182321	0.182321	-0.10461	-0.0687439	-0.0328775	0.469252	0.34372	-0.0149443	-0.0149443	-0.122544	-0.0508107	-0.0508107	0.0926549	0.128521	0.128521	0.271987	0.34372	0.451319	0.200254	0.200254	0.630651
289	-0.0359078	-0.0359078	0.0718155	-0.0359078	-0.0359078	-0.0359078	0.179539	0.0718155	0.179539	-0.0359078	-0.0359078	0.287262	-0.0359078	0.0718155	-0.359078	0.394985	0.0718155	-0.359078	-0.682247	-0.682247	-0.682247	-0.682247	-0.682247	-0.682247	-0.412939	-0.628386	-0.628386	-0.520662	0.0718155	-0.0359078	0.394985	0.0718155	-0.0359078	-0.0359078	-0.0359078	0.0718155	-0.0359078	-0.0359078	-0.0359078	-0.0359078	-0.0359078	-0.0359078
290	-0.0622463	0.0635567	0.0635567	-0.0307955	-0.0150702	0.480279	0.590357	-0.243088	-0.290264	0.165772	0.786924	0.889139	1.31372	1.04639	0.295506	-0.290264	-0.408205	-0.56939	-0.557596	-0.549733	-0.455381	-0.663742	-0.852447	-0.396411	-0.058315	-0.345303	-0.231294	-0.0543836	-0.0465209	0.0399687	0.551044	-0.0386582	-0.0858344	-0.109422	-0.109422	-0.109422	-0.109422	-0.0936971	-0.109422	-0.10156	-0.0936971	-0.0936971
291	-0.00575649	-0.00575649	-0.00575649	0.0287825	0.0287825	-0.00575649	-0.00575649	-0.00575649	-0.00575649	0.0287825	-0.00575649	0.0287825	-0.00575649	-0.00575649	-0.0575649	0.0805909	-0.472032	-0.592919	-0.402954	-0.55838	-0.592919	-0.592919	-0.161182	-0.437493	0.149669	-0.592919	-0.385685	0.0287825	-0.00575649	-0.00575649	0.132399	0.0633214	0.0287825	0.0633214	0.0978604	0.201477	-0.00575649	-0.00575649	-0.00575649	-0.00575649	-0.00575649	0.270555
292	5.20417e-18	5.20417e-18	5.20417e-18	5.20417e-18	5.20417e-18	5.20417e-18	5.20417e-18	5.20417e-18	0.232085	5.20417e-18	5.20417e-18	0.174064	0.0580213	5.20417e-18	0.348128	-0.348128	-0.232085	0.899331	-0.116043	-0.261096	-0.290107	-0.348128	-0.348128	-0.203075	0.406149	-0.174064	0.493181	-0.174064	5.20417e-18	5.20417e-18	5.20417e-18	0.348128	0.0580213	0.232085	5.20417e-18	5.20417e-18	0.116043	0.0580213	0.0580213	5.20417e-18	5.20417e-18	0.116043
293	-0.0392505	0.0392505	-0.117752	0.117752	-0.0654175	0.48409	0.771927	-0.0130835	-0.0654175	0.117752	0.353255	0.928929	1.97561	1.05976	0.22242	-0.196253	-0.196253	-0.26167	-0.287837	-0.300921	-0.104668	-0.340171	-0.418672	-0.248587	0.392505	0.353255	0.26167	0.48409	-0.0654175	0.0392505	0.0654175	-0.117752	-0.170086	-0.170086	-0.143919	-0.170086	-0.170086	-0.170086	-0.170086	-0.170086	-0.170086	-0.170086
294	0	-1.11022e-16	-0.0835101	0.0835101	0.25053	-0.417551	0.25053	0.0835101	-0.501061	0.417551	-0.835101	-0.751591	0	-0.16702	-0.0835101	0.0835101	-0.626326	-0.584571	-0.626326	-0.459306	-0.417551	-0.584571	-0.334041	-0.542816	0.292286	-0.459306	-0.960367	-0.459306	0	0	-0.25053	-0.835101	-1.08563	-0.0835101	-0.25053	-0.334041	-1.11022e-16	-0.334041	-0.918612	0.0835101	0.751591	-1.11022e-16
295	0.0670545	-0.0792462	0.0670545	-0.0792462	-0.152397	-0.225547	-0.0792462	-0.00609586	-0.298697	-0.298697	-0.0792462	-0.298697	-0.444998	-0.371847	-0.042671	-0.00609586	1.16431	0.10363	0.213355	0.0670545	0.286505	-0.0792462	0.10363	-0.0792462	0.798558	0.323081	-0.115821	-0.225547	0.213355	-0.152397	1.01801	0.432806	1.16431	0.871708	0.652257	-0.371847	-0.152397	-0.0792462	0.579107	0.0670545	-0.0792462	-0.225547
296	-0.310163	0.297503	0.0696285	-0.0822882	0.44942	0.753253	0.90517	0.90517	1.05709	0.525378	0.601337	0.145587	-0.386122	0.677295	-0.348142	0.373462	0.297503	-0.272184	0.297503	-0.044309	-0.310163	-0.0822882	0.221545	0.0696285	-0.120267	0.639316	-0.386122	-0.044309	-0.234205	0.221545	0.373462	0.44942	0.601337	-0.46208	0.90517	-0.386122	0.677295	0.829212	0.297503	0.677295	-0.00632986	-0.234205
297	-0.223458	0.231439	0.0638451	-0.0798064	0.087787	0.973638	0.710277	0.87787	1.14123	0.829987	0.614509	0.901812	0.710277	1.11729	0.159613	-0.151632	-0.2474	0.0638451	0.24341	0.0399032	0.111729	0.267351	0.530713	0.387061	0.327206	0.087787	0.0758161	0.339177	0.0638451	-0.0798064	0.207497	0.590567	0.422974	0.0159613	0.135671	0.231439	0.590567	0.207497	0.183555	0.734219	0.111729	0.0159613
298	-0.023876	0.0213627	0.0113097	-0.0389556	0.0666015	0.579307	0.755236	-0.179698	-0.315415	0.297822	0.699944	0.941217	1.40366	0.96635	0.222424	-0.222424	-0.403379	-0.262636	-0.275202	-0.177185	-0.154566	-0.353114	-0.627059	-0.22745	0.420972	0.353114	0.147026	0.348087	-0.0691147	0.071628	0.24253	-0.00879642	-0.13446	-0.164619	-0.129433	-0.159592	-0.154566	-0.124407	-0.159592	-0.154566	-0.144513	-0.139486
299	0.0540242	-0.0180081	-0.0180081	-0.0180081	-0.0180081	-0.0180081	-0.0180081	0.0540242	-0.0180081	0.0540242	-0.0180081	-0.0180081	0.0540242	-0.0180081	-0.234105	0.234105	-0.414185	-0.378169	-0.342153	-0.378169	-0.450201	-0.486218	0.270121	-0.342153	-0.234105	-0.594266	-0.522234	-0.162073	-0.0180081	-0.0180081	0.0540242	0.0540242	0.126056	0.126056	-0.0180081	0.198089	0.0540242	0.0540242	-0.0180081	-0.0180081	-0.0180081	0.414185
300	-0.0244923	-0.0244923	-0.0244923	-0.0244923	-0.0244923	-0.0244923	-0.0244923	-0.0244923	-0.0244923	-0.0244923	-0.0244923	0.563324	0.857232	0.269416	-0.171446	0.269416	-0.171446	-0.0244923	-0.171446	-0.171446	-0.171446	-0.171446	-0.171446	0.122462	-0.171446	-0.171446	-0.171446	-0.0244923	-0.0244923	-0.0244923	-0.0244923	-0.0244923	0.269416	0.269416	1.15114	-0.0244923	-0.0244923	0.269416	-0.0244923	1.15114	0.563324	0.269416
301	0.0514639	-0.0411711	-0.133806	0.0823422	0.360247	0.514639	0.545517	0.669031	0.977814	0.545517	0.946936	0.792544	0.823422	0.638152	0.0669031	-0.0566103	-0.42715	-0.195563	-0.411711	-0.42715	0.406565	-0.195563	0.298491	0.12866	0.360247	0.0669031	0.4992	0.514639	0.329369	-0.349954	0.0205856	-0.751373	-0.62786	-0.195563	-0.349954	-0.380833	-0.349954	-0.0102928	-0.380833	-0.257319	0.236734	0.391126
302	-0.0281112	-0.0281112	-0.0281112	-0.0281112	-0.0281112	-0.0281112	-0.0281112	-0.0281112	-0.0281112	-0.0281112	-0.0281112	0.140556	-0.0281112	-0.0281112	-0.0281112	-0.0281112	-0.44978	-0.44978	-0.365446	-0.44978	-0.44978	-0.281112	0.140556	-0.196779	0.0562225	-0.44978	-0.44978	-0.112445	-0.0281112	0.140556	-0.0281112	-0.0281112	0.140556	-0.0281112	0.309223	-0.0281112	0.309223	0.140556	-0.0281112	-0.0281112	-0.0281112	0.140556
303	0.00909132	0.00909132	-0.0220789	-0.037664	0.00909132	0.570156	0.897443	0.133772	-0.037664	0.616911	0.788347	0.897443	1.50526	0.476645	0.196113	-0.201308	-0.11559	-0.325989	-0.380537	-0.333781	-0.201308	-0.411707	-0.411707	-0.294819	0.749385	0.593533	0.149357	0.390927	-0.0688343	0.0558467	1.38058	0.242868	-0.0688343	-0.0688343	-0.0688343	-0.0688343	-0.0688343	-0.0688343	-0.0688343	-0.0688343	-0.0688343	-0.0688343
304	0.57182	-0.632012	-0.270862	0.210671	0.491565	-0.0702235	-0.511628	-0.712267	-0.230734	-0.31099	-0.431373	-0.31099	-0.270862	-0.431373	0.190607	-0.110351	0.130415	1.93616	2.11674	0.973097	0.932969	0.371181	0.491565	0.110351	0.31099	0.230734	0.0702235	-0.290926	-0.190607	0.170543	0.451437	0.57182	0.290926	0.290926	0.331054	0.0501596	-0.0300958	0.491565	0.0501596	0.290926	-0.110351	0.0501596
305	-0.033228	-0.033228	-0.033228	-0.033228	-0.033228	-0.033228	-0.033228	0.16614	-0.033228	-0.033228	-0.033228	0.564877	0.564877	-0.033228	-0.132912	0.265824	-0.232596	-0.431965	0.863929	-0.431965	-0.431965	-0.431965	-0.431965	-0.33228	-0.33228	-0.132912	-0.431965	-0.232596	-0.033228	-0.033228	-0.033228	1.16298	0.16614	0.365508	1.16298	0.365508	1.16298	0.564877	0.564877	0.16614	0.365508	-0.033228
306	-0.404995	0.337496	-2.77556e-17	-0.0674992	-0.472494	-0.202498	-5.55112e-17	0.472494	0	-0.607493	-0.80999	0.539993	0.0674992	0.202498	0.269997	-0.202498	-0.236247	-0.573743	-0.168748	-0.80999	0.303746	-0.539993	-0.539993	-0.877489	-0.438745	-0.134998	-0.404995	-0.236247	0.337496	-0.337496	0.202498	-5.55112e-17	0.337496	-0.134998	0.134998	-0.337496	0.202498	0.269997	0	0.944988	-0.742491	-0.674992
307	0.12741	-0.104245	-0.0115827	-0.0579137	-0.104245	-0.0579137	0.961368	1.14669	1.19302	1.05403	1.79533	1.74899	2.02698	1.56367	-0.0579137	0.0579137	0.220072	-0.150576	0.104245	0.706547	0.961368	0.776044	1.70266	1.58684	1.86482	2.00381	0.752878	1.14669	-0.104245	0.0810792	-0.243238	-0.104245	0.266403	0.359065	1.0077	1.05403	-0.104245	-0.0579137	0.0810792	0.359065	0.59072	0.12741
308	-0.035381	-0.035381	-0.035381	-0.035381	-0.035381	-0.035381	0.219362	-0.035381	0.389191	0.0495333	0.389191	0.813762	0.474105	-0.035381	0.176905	-0.120295	-0.120295	-0.459953	-0.20521	-0.332581	-0.459953	-0.459953	-0.20521	-0.0778381	0.0495333	0.176905	-0.375038	-0.20521	0.0495333	-0.035381	-0.20521	0.559019	0.219362	0.134448	0.304276	0.304276	0.559019	0.813762	0.389191	-0.20521	-0.20521	0.0495333
309	-0.0360759	-0.0360759	-0.0360759	-0.0360759	-0.0360759	-0.0360759	-0.0360759	-0.0360759	-0.0360759	0.396835	0.396835	-0.0360759	-0.0360759	-0.0360759	-0.252531	0.396835	-0.252531	-0.252531	-0.0360759	-0.252531	-0.252531	-0.0360759	-0.0360759	-0.252531	-0.252531	-0.252531	-0.252531	-0.0360759	-0.0360759	-0.0360759	-0.0360759	0.396835	0.396835	-0.0360759	0.396835	0.396835	-0.0360759	-0.0360759	-0.0360759	1.26266	-0.0360759	-0.0360759
310	0	-0.0732608	-0.0732608	0	-0.0732608	0.805869	0.805869	0.0732608	0.366304	1.83152	1.53848	1.39196	0.512826	3.00369	-0.0732608	-1.38778e-17	-0.146522	-0.0366304	0.219783	-0.183152	0.219783	-0.0732608	0.0732608	0.91576	0.183152	0.805869	0.659348	-0.109891	-1.38778e-17	0.146522	1.38778e-17	-0.293043	-0.439565	-0.732608	0.293043	-0.586087	-0.293043	-4.16334e-17	0.512826	0.146522	-0.0732608	1.38778e-17
311	-0.0171854	0.044682	-0.0171854	-0.0584303	-0.0584303	-0.0171854	-0.0584303	-0.0584303	-0.0790528	-0.0378079	-0.0996753	-0.0996753	-0.0790528	-0.0584303	-0.202788	0.189039	-0.295589	-0.553369	-0.316211	-0.543058	-0.553369	-0.543058	-0.0481191	-0.089364	0.209662	-0.563681	-0.274966	-0.0274966	0.00343708	-0.0171854	0.601489	0.250907	0.0653045	0.147794	0.539621	0.828336	0.271529	0.106549	-0.0171854	0.00343708	0.0240595	0.230284
312	0.0347577	-0.0319771	-0.0987119	0.018074	-0.0987119	0.201595	0.385116	0.0347577	-0.18213	-0.0319771	0.551953	0.652055	0.652055	0.551953	0.0931507	-0.0820282	-0.265549	-0.549172	-0.599223	-0.632591	-0.565856	-0.699325	-0.699325	-0.557514	-0.215498	-0.298916	-0.332284	-0.18213	-0.0152934	0.00139031	-0.0152934	0.018074	-0.0319771	-0.0486608	-0.0486608	-0.0486608	-0.0486608	-0.0486608	-0.0486608	-0.0319771	-0.0486608	-0.0486608
313	-0.049137	-0.049137	-0.049137	-0.049137	-0.049137	-0.049137	-0.049137	-0.049137	-0.049137	-0.049137	-0.049137	-0.049137	0.393096	-0.049137	-0.196548	0.245685	-0.196548	-0.196548	-0.196548	-0.049137	0.0982739	-0.122842	-0.270253	-0.270253	-0.270253	-0.049137	0.0245685	-0.049137	-0.343959	0.393096	-0.049137	-0.343959	-0.196548	-0.196548	-0.196548	-0.196548	-0.343959	-0.343959	-0.343959	-0.196548	-0.343959	-0.343959
314	-0.053385	-0.053385	-0.053385	-0.053385	-0.053385	-0.053385	-0.053385	-0.053385	-0.053385	-0.053385	0.160155	-0.053385	-0.053385	-0.053385	-0.480465	0.480465	-0.480465	-0.480465	-0.373695	-0.373695	-0.480465	-0.480465	-0.480465	-0.480465	-0.480465	-0.373695	-0.480465	-0.480465	0.160155	-0.053385	-0.053385	0.160155	-0.053385	0.160155	0.373695	-0.053385	0.160155	0.587235	-0.053385	0.160155	0.160155	-0.053385
315	-0.106954	0.106954	0	-0.106954	-0.106954	-0.106954	0.178256	2.35298	0.106954	-0.106954	0.57042	0.463467	0.320861	-0.0713026	0.267385	-0.267385	-0.499118	-0.499118	-0.481292	-0.677374	-0.463467	-0.516944	-0.516944	-0.392164	-0.28521	0.106954	-0.28521	-0.481292	-0.249559	0.249559	-0.28521	0.356513	0.249559	-0.213908	0.320861	-0.142605	0.392164	0.534769	-0.142605	-0.249559	0.106954	-0.213908
316	0.0751326	-0.069122	-0.0150265	-0.105186	0.0030053	0.670183	0.976724	0.598056	-0.123217	0.489865	0.616087	0.760342	1.46358	0.74231	0.201355	-0.195345	-0.339599	-0.393695	-0.285504	-0.348615	0.0030053	-0.321568	-0.474838	-0.303536	0.498881	0.733294	0.34561	0.246435	0.0030053	-0.0150265	0.237419	-0.0150265	-0.123217	-0.141249	-0.141249	-0.141249	-0.141249	-0.105186	-0.123217	-0.141249	-0.141249	-0.141249
317	-0.0645505	0.129101	-0.0645505	-0.0645505	-0.0645505	-0.0645505	-0.0645505	0.129101	-0.0645505	-0.0645505	0.129101	0.129101	0.516404	-0.0645505	-0.451853	0.322752	-0.645505	-0.645505	-0.548679	-0.645505	-0.645505	-0.645505	-0.548679	-0.645505	-0.645505	-0.258202	-0.451853	-0.0645505	0.129101	-0.0645505	-0.0645505	-0.0645505	0.710055	0.129101	0.129101	-0.0645505	-0.0645505	-0.0645505	0.322752	-0.0645505	0.710055	-0.0645505
318	-0.0697313	0.0697313	-0.0697313	-0.0697313	-0.0697313	-0.0697313	-0.0697313	-0.0697313	-0.0697313	-0.0697313	-0.0697313	0.0697313	0.906507	0.0697313	-0.278925	0.278925	-0.278925	-0.348657	-0.278925	-0.139463	-0.348657	-0.278925	-0.278925	-0.0697313	-0.348657	-0.209194	0.209194	-0.0697313	-1.04597	1.04597	-0.767044	-0.906507	-0.627582	-0.906507	-0.488119	-1.04597	-0.906507	-0.767044	-0.767044	-0.767044	-1.04597	-0.906507
319	-0.0721316	-0.0721316	-0.0721316	-0.0721316	-0.0721316	-0.0721316	-0.0721316	0.216395	-0.0721316	-0.0721316	-0.0721316	1.65903	-0.0721316	-0.0721316	0.0721316	0.216395	-0.0721316	-0.0721316	-0.216395	-0.216395	-0.216395	-0.216395	-0.216395	-0.216395	-0.216395	-0.0721316	-0.216395	-0.0721316	-0.360658	0.216395	-0.360658	0.216395	-0.0721316	0.504921	1.94755	-0.360658	-0.0721316	-0.360658	-0.360658	-0.0721316	-0.0721316	-0.360658
320	0.0844739	-0.0739147	-0.0739147	-0.0739147	-0.0739147	-0.0422369	-0.0422369	-0.0739147	-0.0739147	0.0527962	0.147829	0.0211185	-0.0105592	0.116152	0.163668	-0.153109	-0.454047	-0.0739147	-0.485725	-0.374853	-0.485725	-0.485725	-0.469886	-0.406531	-0.374853	-0.485725	-0.485725	-0.422369	-0.0105592	-0.0105592	0.0527962	-0.0105592	-0.0105592	-0.0105592	-0.0105592	-0.0105592	-0.0105592	-0.0105592	-0.0105592	-0.0105592	-0.0105592	-0.0105592
321	0.119822	-0.0762506	-0.206966	0.0544647	0.838756	-0.729827	-0.468396	0.446611	-0.272324	-0.206966	0.773399	-0.272324	0.446611	0.18518	0.381253	-0.403039	0.381253	0.577326	-0.37036	0.152501	-0.435718	-0.403039	-0.206966	-0.0108929	-0.239645	-0.0435718	-0.337681	0.577326	-0.206966	0.18518	0.315895	-0.141608	-0.206966	-0.272324	-0.141608	0.381253	0.0544647	-0.272324	-0.0762506	-0.533754	0.642684	0.18518
322	0.481499	-0.456807	0.481499	-0.654345	-0.1605	-0.753114	-0.60496	0.0370384	-0.111115	-0.407422	-0.60496	-0.555576	-0.703729	-1.00004	-0.185192	0.135807	0.456807	-0.432115	-0.333346	-0.259269	-0.1605	-0.209884	-0.185192	-0.0864229	-0.135807	-0.333346	-0.1605	-0.209884	0.0370384	-0.0123461	0.876575	0.530884	-0.0123461	0.185192	-0.0617307	0.333346	-0.0123461	-0.111115	0.0370384	0.0864229	0.0370384	-0.1605
323	-0.0873928	-0.0873928	-0.0873928	-0.0873928	-0.0873928	-0.0873928	-0.0873928	-0.0873928	0.12235	-0.0873928	-0.0873928	0.332093	1.59055	0.332093	0.0174786	0.12235	-0.192264	-0.506878	-0.192264	-0.506878	-0.402007	-0.506878	-0.506878	-0.0873928	-0.297135	-0.297135	-0.402007	-0.297135	-0.0873928	0.12235	-0.297135	0.751578	0.12235	-0.0873928	1.17106	-0.297135	0.12235	-0.0873928	-0.297135	-0.297135	-0.0873928	-0.0873928
324	0.268055	-0.0893516	-0.0893516	-0.0893516	-0.0893516	-0.0893516	-0.0893516	-0.0893516	-0.0893516	-0.0893516	-0.0893516	-0.0893516	-0.0893516	-0.0893516	-0.446758	0.446758	-0.268055	-0.446758	-0.446758	-0.446758	-0.446758	-0.446758	-0.446758	-0.268055	-0.446758	0.0893516	0.0893516	0.0893516	-0.0893516	-0.0893516	0.268055	-0.0893516	-0.0893516	0.982868	-0.0893516	-0.0893516	-0.0893516	-0.0893516	-0.0893516	-0.0893516	0.625461	-0.0893516
325	-0.135689	0.121406	-0.0499908	-0.135689	-0.0499908	-0.135689	-0.0499908	-0.135689	-0.135689	-0.135689	-0.0499908	0.0357077	0.378502	-0.135689	-0.221388	0.164256	0.0357077	-0.221388	0.121406	-0.135689	-0.307086	-0.135689	0.635597	0.549899	-0.00714154	0.678447	-0.0928401	-0.0499908	0.0357077	0.0357077	0.0357077	0.635597	0.806995	0.121406	0.635597	0.207105	0.549899	0.892693	0.721296	0.0357077	0.0357077	0.292803
326	0.137421	0.137421	-0.0981581	-0.0981581	-0.0981581	0.0196316	-0.0981581	-0.0981581	-0.0981581	-0.0981581	-0.0981581	0.0196316	0.0196316	-0.0981581	-0.0392632	-0.157053	-0.157053	-0.157053	-0.157053	-0.0392632	-0.157053	-0.0392632	-0.0981581	0.196316	-0.0392632	0.0196316	0.0785265	-0.157053	-0.215948	0.137421	-0.215948	-0.215948	-0.215948	-0.0981581	-0.215948	-0.0981581	-0.0981581	-0.215948	-0.0981581	-0.0981581	-0.215948	-0.215948
327	0.140642	0.0200917	-0.100459	-0.100459	-0.100459	0.140642	-0.100459	0.381743	-0.100459	0.140642	-0.100459	0.140642	0.140642	-0.100459	0.0803669	-0.0401834	-0.401834	-0.522385	-0.46211	-0.46211	-0.58266	-0.522385	0.140642	-0.160734	0.321468	-0.46211	-0.401834	0.321468	-0.100459	-0.100459	0.0200917	0.140642	0.140642	0.261192	0.0200917	0.140642	-0.100459	0.140642	-0.100459	0.0200917	0.0200917	0.140642
328	0.0668959	-0.0598543	-0.228855	0.0246459	0.489397	1.63015	0.0246459	0.616147	0.700647	1.0809	0.616147	1.20765	1.3344	0.151396	0.109146	-0.123229	-0.102104	-0.0387292	-0.123229	0.320396	0.848522	0.890772	0.721772	0.531647	0.742897	0.573897	0.172521	-0.0598543	0.0668959	-0.0598543	0.151396	0.151396	0.109146	0.489397	0.700647	0.362646	0.573897	0.193646	0.0668959	0.193646	0.447147	0.827397
329	-0.102491	-0.102491	-0.102491	-0.102491	-0.102491	-0.102491	-0.102491	-0.102491	-0.102491	-0.102491	0.204982	0.204982	-0.102491	-0.102491	0.358718	0.0512454	-0.102491	-0.563699	0.0512454	-0.717435	-0.717435	-0.563699	-0.563699	-0.563699	-0.717435	-0.102491	-0.409963	-0.563699	-0.102491	-0.102491	-0.409963	-0.102491	-0.409963	-0.409963	-0.409963	-0.409963	0.204982	-0.409963	-0.409963	-0.409963	-0.409963	-0.409963
330	0.057982	-0.06017	-0.06017	-0.171758	-0.138938	1.25919	1.67273	1.43642	1.58739	0.911302	1.01633	1.04258	1.14761	1.62678	-0.178322	0.176134	-0.01094	0.291004	0.409156	0.277876	0.156442	0.18598	0.569974	0.435412	0.245056	0.494488	0.46495	0.396028	0.057982	-0.053606	0.346798	0.163006	0.182698	-0.001094	0.681562	0.392746	0.26803	0.123622	0.110494	0.33367	0.215518	0.39931
331	-0.0571565	0.0467644	0.00519605	-0.244214	-0.0363723	0.379312	0.940485	0.982053	0.919701	0.441664	0.545585	0.254606	0.109117	-0.389704	0.514409	-0.514409	0.129901	-0.348135	-0.109117	-0.0571565	0.368919	0.109117	0.17147	-0.00519605	0.109117	0.306567	0.0675486	0.441664	-0.0987249	0.109117	-0.0571565	-0.22343	-0.202646	-0.119509	-0.0363723	-0.22343	-0.202646	-0.140293	-0.0363723	-0.0571565	-0.0155881	0.296175
332	0.140294	-0.145742	-0.10488	-0.13757	-0.129398	0.311916	0.385468	-0.13757	-0.243812	0.148467	0.883989	0.834954	0.826782	0.450848	0.172984	-0.162087	-0.264243	-0.431779	-0.513504	-0.472641	-0.521676	-0.636091	-0.668781	-0.521676	0.164812	-0.166174	-0.280588	-0.129398	0.0830868	-0.0885351	0.0422245	-0.129398	-0.153915	-0.153915	-0.145742	-0.153915	-0.153915	-0.13757	-0.153915	-0.153915	-0.145742	-0.153915
333	-0.130845	-0.130845	-0.130845	-0.130845	-0.130845	-0.130845	-0.130845	-0.130845	-0.130845	-0.130845	-0.130845	-0.130845	0.654225	-0.130845	0.130845	-0.130845	-0.392535	-0.392535	-0.392535	-0.26169	-0.392535	-0.392535	-0.392535	2.77556e-17	-0.392535	-0.26169	8.32667e-17	-0.130845	0.130845	0.130845	-0.130845	0.392535	-0.130845	-0.130845	0.130845	-0.130845	0.130845	0.130845	-0.130845	0.392535	-0.130845	0.130845
334	-0.143837	0.0719184	-0.143837	-0.143837	-0.143837	-0.143837	-0.143837	0.287673	-0.143837	-0.143837	0.0719184	2.22947	-0.143837	-0.143837	0.0719184	0.0719184	-0.143837	-0.143837	0.179796	-0.143837	-0.143837	-0.143837	-0.0359592	0.287673	-0.143837	-0.0359592	-0.0359592	0.179796	-0.359592	0.287673	-0.359592	0.503429	-0.143837	0.719184	2.01371	-0.359592	-0.359592	-0.359592	-0.359592	0.287673	0.719184	0.0719184
335	0.0207084	-0.0207084	-0.144959	-0.144959	0.103542	0	0.0621251	0.0621251	1.38778e-17	-0.0621251	0.289917	-0.0621251	-0.144959	-0.269209	0.0414168	-0.0207084	-0.113896	-0.300271	-0.331334	-0.424522	-0.465939	-0.279563	-0.517709	-0.476293	-0.517709	-0.217438	-0.300271	-0.424522	-0.0207084	0	-0.103542	-0.103542	-0.0828335	0.0828335	0.0621251	2.77556e-17	-0.186375	-0.186375	-0.165667	-0.144959	-0.165667	-0.165667
336	-0.150345	0.210483	-0.150345	-0.150345	-0.150345	-0.150345	-0.150345	0.210483	-0.150345	-0.150345	0.210483	0.57131	-0.150345	0.932137	-0.150345	0.0300689	-0.330758	-0.330758	-0.330758	-0.330758	-0.330758	-0.330758	-0.330758	0.0300689	-0.330758	-0.150345	-0.150345	0.390896	-0.150345	0.210483	-0.150345	-0.150345	0.57131	0.210483	0.57131	-0.150345	-0.150345	0.57131	-0.150345	0.210483	-0.150345	-0.150345
337	0.018177	-0.0129836	-0.0753049	-0.231108	-0.231108	-0.231108	-0.231108	-0.168787	-0.231108	-0.231108	-0.199948	-0.137626	0.984157	0.672551	-0.168787	0.189561	-0.262269	-0.402492	-0.262269	-0.433652	-0.433652	-0.418072	-0.0285639	-0.0285639	-0.215528	-0.231108	0.127239	0.064918	0.018177	-0.0441443	0.859515	0.111659	0.018177	0.0804984	-0.0129836	0.0493377	0.0493377	0.298623	-0.0441443	0.0493377	-0.0129836	0.952997
338	-0.158597	0.158597	-0.158597	-0.158597	-0.158597	-0.158597	-0.158597	0.475792	-0.158597	-0.158597	-0.158597	-0.158597	-0.158597	0.158597	0.158597	0.158597	-0.158597	0.158597	-0.158597	-0.158597	-0.158597	-0.158597	-0.158597	0.317195	-0.158597	0.158597	-0.158597	2.77556e-17	-0.792987	0.475792	-0.792987	-0.475792	-1.11018	-0.475792	-0.792987	-0.475792	-1.11018	-0.475792	-0.792987	-0.475792	-1.11018	-1.11018
339	-0.104286	0.146	-0.229428	-0.104286	-0.104286	-0.229428	-0.229428	-0.229428	-0.229428	-0.229428	-0.229428	-0.104286	-0.229428	0.146	-0.479714	0.396285	0.333714	-0.354571	-0.229428	-0.354571	-0.354571	-0.292	-0.542285	-0.542285	-0.542285	-0.479714	-0.417142	-0.479714	-0.229428	0.271143	0.146	-0.354571	-0.604856	-0.104286	0.0208571	-0.229428	0.146	-0.229428	0.146	1.022	-0.104286	-0.229428
340	0.0876745	-0.0979892	0.0257866	-0.36617	-0.345541	-0.551834	-0.634351	-0.263024	-0.531205	-0.572463	-0.67561	-0.613722	-0.593092	-0.531205	0.23208	-0.21145	0.015472	1.44921	-0.221765	-0.149562	-0.376485	-0.613722	-0.572463	-0.644666	-0.562149	-0.624036	-0.551834	-0.65498	0.0876745	-0.0979892	-0.283653	-0.180506	-0.201136	-0.407429	-0.510575	-0.386799	-0.0567306	-0.36617	-0.283653	0.0257866	-0.36617	0.562149
341	-0.10212	0.170199	-0.10212	-0.238279	-0.238279	0.0340399	-0.10212	1.12332	0.0340399	0.170199	0.306359	-0.238279	-0.238279	-0.238279	-0.10212	-0.0340399	0.374439	-0.170199	-0.10212	-0.0340399	-0.0340399	-0.170199	0.170199	-0.170199	0.442518	0.0340399	0.919077	1.25948	0.306359	-0.238279	-0.10212	-0.10212	0.0340399	-0.238279	-0.238279	0.0340399	-0.238279	-0.10212	0.578678	0.0340399	0.0340399	0.0340399
342	0.275413	-0.225338	-0.225338	-0.125188	-0.125188	-0.225338	-0.0250376	-0.225338	-0.225338	-0.225338	0.0751127	0.0751127	0.275413	-0.225338	-0.0250376	0.0250376	0.0751127	-0.125188	-0.175263	0.0751127	-0.175263	-0.125188	1.27692	0.475714	0.125188	0.676014	0.175263	0.475714	0.175263	-0.225338	-0.0250376	-0.225338	0.0751127	-0.125188	0.475714	0.275413	0.976465	0.275413	0.175263	-0.225338	0.375563	0.175263
343	-0.554831	0.61203	0.131558	-0.486192	-0.211636	-0.280275	-0.966664	-0.417553	-0.486192	0.131558	0.131558	-0.486192	-0.0743588	-0.0057199	-0.211636	0.234516	-0.451872	-0.726428	-0.383234	0.0285995	0.131558	-0.58915	-0.245956	-0.451872	-0.795067	0.440433	-0.692108	-0.554831	-0.554831	0.474752	-0.0057199	-0.829386	-0.692108	0.0629189	-0.0057199	-0.966664	-0.62347	-0.348914	-0.142998	-0.554831	-0.417553	-0.211636
344	-0.0728105	0.0364052	-0.182026	-0.182026	-0.182026	-0.182026	-0.182026	-0.0728105	-0.0728105	0.0364052	0.6917	0.145621	0.145621	0.254837	0.0910131	-0.127418	-0.0728105	-0.182026	-0.182026	-0.182026	-0.0728105	-0.182026	-0.0182026	0.0910131	0.364052	0.0910131	0.0364052	-0.0728105	0.145621	-0.0728105	0.145621	-0.0728105	-0.182026	-0.182026	-0.0728105	-0.0728105	0.0364052	-0.182026	0.254837	-0.182026	-0.182026	0.145621
345	0.142594	-0.120656	-0.153562	-0.219375	-0.219375	-0.219375	-0.219375	0.833625	0.043875	-0.219375	0.603281	0.372937	-0.153562	-0.219375	0.241312	-0.219375	-0.367453	-0.416812	-0.170016	-0.581344	-0.515531	-0.548437	-0.383906	0.0603281	-0.515531	-0.318094	-0.186469	-0.301641	-0.252281	0.208406	-0.252281	0.208406	0.570375	-0.186469	0.504562	0.043875	0.307125	0.241312	0.372937	-0.285187	-0.08775	-0.285187
346	-0.193436	0.138169	-0.193436	-0.193436	-0.193436	-0.193436	-0.193436	1.90673	-0.193436	-0.193436	0.0276338	1.35405	0.359239	-0.193436	0.0829013	-0.0829013	-0.248704	-0.248704	-0.138169	-0.414506	-0.414506	-0.414506	-0.414506	-0.138169	-0.414506	-0.0829013	-0.248704	0.193436	-0.193436	0.248704	0.0276338	0.801379	0.469774	-0.0829013	2.1278	-0.193436	0.0276338	-0.0829013	-0.0829013	-0.0829013	0.469774	-0.0829013
347	-0.194216	0.144779	-0.194216	-0.194216	-0.194216	-0.194216	-0.194216	1.58551	0.229528	-0.194216	0.4414	0.483775	0.399026	-0.194216	0.208341	-0.23659	-0.512024	-0.554399	-0.342526	-0.702709	-0.554399	-0.533211	-0.639147	-0.257778	-0.448462	-0.512024	-0.363714	-0.321339	-0.151842	0.229528	-0.321339	1.11939	0.4414	0.017656	1.67026	-0.109467	0.271902	0.780395	-0.363714	-0.321339	0.314277	-0.278965
348	-0.0978564	0.0906078	-0.170343	-0.228332	-0.228332	-0.228332	-0.0978564	1.59832	0.409547	-0.199337	0.540022	0.453039	0.569017	-0.141348	0.155845	-0.155845	-0.366055	-0.540022	-0.380553	-0.656	-0.358807	-0.482033	-0.351558	-0.206586	-0.424044	0.163094	0.0326188	-0.221083	-0.18484	0.192088	-0.0978564	0.81547	0.511028	0.105105	1.1634	0.163094	0.786475	0.989437	0.0906078	-0.242829	0.351558	0.221083
349	0.217432	-0.211927	-0.244955	-0.1789	-0.31101	-0.1789	-0.773397	-1.43395	-1.40092	-1.20276	-0.443121	-0.839453	-0.608259	-0.641287	-0.129358	0.151377	0.0688076	-0.063303	-0.0302753	0.0688076	-0.277983	-0.0302753	-0.443121	0.134863	0.0357799	-0.277983	-0.426607	-0.855966	0.0192661	-0.0467892	0.481653	0.316515	0.0853214	0.0192661	0.448625	-0.145872	0.118349	0.118349	0.118349	-0.0467892	0.151377	0.151377
350	0.717711	-0.637966	-0.398729	-0.0797457	1.9139	-0.318983	-0.478474	0.0797457	-0.0797457	0.159491	-0.159491	0.159491	-0.239237	0.478474	-0.199364	0.199364	-0.917076	-0.518347	-0.478474	-0.55822	-0.159491	-0.518347	-0.358856	-0.598093	-0.318983	0	-0.0398729	-0.398729	-0.318983	0.239237	-1.11644	-0.478474	-0.398729	0.0797457	-0.159491	0	-0.55822	0.398729	-0.637966	-0.239237	-0.398729	-0.478474
351	-0.241691	0.241691	-0.241691	-0.241691	-0.241691	-0.241691	-0.241691	0.241691	-0.241691	-0.241691	-0.241691	-0.241691	-0.241691	-0.241691	-0.241691	0.241691	-0.483381	-0.483381	-0.483381	-0.483381	-0.483381	-0.483381	-0.241691	-0.241691	-0.483381	-0.483381	-0.483381	-0.241691	-0.725072	0.725072	-0.725072	-0.241691	-0.725072	0.241691	-0.241691	1.20845	-0.725072	-0.725072	-0.241691	-0.241691	-0.725072	-0.241691
352	-0.38669	0.381356	-0.0986726	-0.418692	-0.162677	-0.00266683	0.093339	0.477362	0.509364	0.157343	0.0293351	0.093339	-0.130675	-0.00266683	-0.0666707	0.0453361	-0.22668	-0.0346688	-0.00266683	0.669374	0.525365	0.413358	0.461361	0.701376	0.26935	-0.210679	-0.0986726	-0.130675	0.0293351	-0.00266683	0.573368	0.381356	0.349354	0.189345	0.189345	0.637372	0.797382	0.541366	0.317353	-0.290684	-0.482696	-0.610704
353	0.127755	-0.117535	-0.608116	0.0664328	0.373046	0.00511022	-0.362825	0.373046	-0.362825	-0.24018	-0.24018	-0.424148	0.740981	0.0664328	0.0357715	-0.0562124	0.00511022	-0.0868737	0.127755	-0.209519	-0.546793	-0.270841	0.0664328	-0.485471	0.250401	-0.270841	-0.332164	0.373046	-0.117535	0.127755	0.373046	0.00511022	0.311723	1.10892	0.434368	0.495691	0.557014	1.04759	0.802304	0.557014	0.434368	0.250401
354	-0.288473	0.224368	-0.288473	-0.288473	-0.288473	-0.288473	-0.288473	-0.288473	-0.288473	-0.288473	-0.288473	-0.160263	-0.0320525	-0.0320525	0.288473	-0.288473	-0.480788	-0.480788	-0.544893	-0.544893	-0.544893	-0.416683	-0.160263	-0.288473	-0.608998	0.288473	-0.544893	-0.480788	-0.0320525	0.0961575	0.352578	0.865418	0.993628	0.0961575	0.865418	-0.0320525	0.993628	-0.0320525	0.0961575	-0.0320525	0.224368	-0.0320525
355	0.49929	-0.405085	-0.405085	-0.178991	-0.518131	-0.518131	-0.518131	-0.518131	-0.518131	-0.292038	-0.518131	-0.518131	-0.405085	-0.518131	-0.065944	-0.00942057	0.386243	0.273197	0.103626	0.0471029	-0.122467	0.0471029	0.32972	0.386243	0.0471029	-0.00942057	0.216673	0.555814	0.0471029	-0.065944	0.0471029	-0.178991	-0.292038	-0.292038	0.273197	1.06452	-0.065944	-0.292038	0.386243	-0.178991	-0.065944	0.386243
356	-0.121615	0.107307	-0.293306	-0.321921	-0.80838	-1.18038	-1.26622	-0.665304	0.135922	-0.264691	-0.722534	-0.779765	-0.922841	-0.980071	0.121615	-0.15023	-0.379152	-0.393459	-0.536535	-0.035769	-0.135922	-0.321921	-0.45069	-0.135922	-0.193153	-0.522228	-0.536535	-0.407767	0.0214614	0.0214614	0.50792	0.56515	0.0786918	-0.0929994	0.364844	0.164537	0.164537	0.250383	-0.035769	-0.436382	-0.0071538	-0.293306
357	0.0472904	-0.0423125	-0.281254	-0.38579	-0.415658	-0.0423125	0.0174228	-0.26632	0.0174228	0.0472904	0.644643	0.55504	0.644643	0.704378	-0.16925	0.159294	-0.609798	-0.587397	-0.318588	-0.430592	-0.550062	-0.789003	-0.729268	-0.497794	-0.564996	-0.497794	0.114493	0.0323566	0.226496	-0.221518	-0.803937	-0.908474	-0.520195	0.0920919	-0.38579	-0.326055	0.0323566	-0.400724	-0.251386	-0.505261	-0.221518	-0.251386
358	-0.158086	0.121804	-0.220284	-0.500173	-0.748964	-0.904458	-0.59347	-0.375778	-0.59347	-0.655668	0.401694	0.557188	0.277298	-0.375778	0.0751556	-0.0647893	-0.266932	-0.655668	-0.748964	-0.126987	0.23065	0.137353	0.106254	-0.204734	-0.0647893	-0.018141	-0.204734	-0.500173	-0.0336904	0.0596061	-0.0958881	-0.686766	-0.251382	0.0285073	0.681583	0.0596061	-0.469074	-0.59347	-0.31358	-0.562371	-0.686766	-0.655668
359	0.353223	-0.369652	-0.369652	-0.369652	-0.369652	-0.369652	-0.369652	-0.369652	1.04324	-0.369652	-0.369652	1.7004	-0.369652	-0.369652	-0.23822	0.23822	0.156075	-0.418939	-0.0246434	-0.418939	-0.418939	-0.418939	-0.418939	-0.287507	0.0903593	-0.369652	-0.188933	-0.418939	-0.00821448	0.0246434	-0.00821448	0.123217	-0.00821448	0.0246434	0.813234	1.04324	0.221791	0.0246434	0.254649	-0.00821448	-0.00821448	-0.00821448
360	0.266237	-0.244938	0.457928	-1.20339	-1.1395	-1.1395	-1.1395	-1.1395	-1.20339	-1.0117	-1.0756	-1.0117	-0.820011	-1.0756	-0.372732	0.330134	0.809361	-0.372732	-0.532475	-0.340784	-0.340784	-0.340784	-0.404681	-0.340784	-0.468578	-0.21299	-0.21299	-0.276887	-0.0532475	0.0745464	1.60807	0.521825	0.649619	0.457928	0.20234	0.84131	-0.244938	-0.181041	0.0106495	0.20234	-0.117144	0.330134
361	-0.376026	0.329023	-0.235016	-0.517036	-0.658046	-0.658046	-0.658046	-0.658046	-0.517036	-0.376026	0.0470033	-0.376026	-0.235016	-0.658046	0.117508	-0.164511	-0.587541	-0.728551	-0.86956	-0.587541	-0.517036	-0.658046	-0.728551	-0.517036	-0.446531	-0.517036	-0.446531	-0.164511	0.188013	-0.0940065	0.329023	0.188013	1.17508	1.17508	0.752052	1.4571	0.470033	0.470033	1.17508	1.88013	1.73912	0.893062
362	-0.0252762	-0.0252762	-0.0252762	-0.73301	-0.227486	-0.834115	-0.429695	-1.03632	-0.834115	-0.73301	-0.73301	-0.93522	-0.631905	-0.73301	-0.0758286	-0.0252762	0.126381	-0.0252762	0.176933	0.126381	-0.176933	0.379143	-0.126381	-0.0758286	0.0252762	0.480248	0.278038	-0.126381	0.0758286	0.0758286	0.581353	0.379143	0.379143	-0.93522	-0.93522	-0.93522	-0.631905	-0.631905	-0.0252762	-0.328591	-0.227486	-1.03632
363	-0.387514	0.414239	-0.387514	-0.387514	-0.387514	-0.387514	-0.387514	-0.227163	-0.387514	-0.387514	-0.0668128	-0.0668128	-0.0668128	-0.227163	-0.227163	0.173713	-0.307339	-0.387514	0.0935379	-0.467689	-0.467689	-0.467689	-0.387514	-0.307339	-0.467689	-0.227163	-0.387514	0.0935379	0.0935379	-0.0668128	-0.387514	0.0935379	0.414239	0.0935379	1.85739	-0.387514	-0.387514	0.253888	1.05564	-0.227163	0.57459	1.05564
364	0.0251634	-0.0083878	-0.142593	-0.64586	-1.01492	-0.276797	-0.478104	-0.91427	-0.880719	-0.91427	-1.11558	-0.91427	-0.176144	-0.981372	0.0083878	-0.0083878	-0.176144	-0.260022	-0.461329	-0.226471	-0.125817	-0.041939	-0.276797	0.109041	0.192919	-0.327124	-0.142593	-0.176144	-0.243246	0.226471	0.427778	0.561982	0.226471	0.360675	0.260022	-0.64586	-0.545207	-0.041939	-0.243246	-0.109041	0.662636	-0.142593
365	-0.395749	0.323795	-0.395749	-0.395749	-0.395749	-0.395749	-0.395749	0.179886	-0.395749	-0.395749	-0.107932	-0.107932	0.0359772	-0.107932	-0.323795	0.179886	-0.611612	-0.683566	-0.611612	-0.683566	-0.683566	-0.683566	-0.467703	-0.395749	-0.683566	-0.25184	-0.467703	-0.611612	-0.25184	0.467703	-0.683566	-0.107932	-0.25184	0.0359772	1.04334	-0.25184	-0.827475	0.323795	0.323795	-0.107932	-0.25184	-0.107932
366	-0.16482	0.16482	-0.510942	-0.362604	-0.461496	-0.148338	0.016482	0.131856	-0.016482	0.642799	-0.313158	0.791137	0.560388	-0.362604	-0.0824101	0.0824101	-0.140097	0.057687	0.041205	0.057687	-0.189543	0.173061	0.0906511	0.560388	0.799378	0.708727	0.527424	-0.049446	0.510942	-0.510942	-0.0988921	0.280194	-0.214266	-0.016482	0.197784	-0.0988921	-0.57687	-0.115374	0.32964	-0.24723	-0.445014	0.857065
367	-0.489555	0.481846	-0.119498	-0.767099	0.204303	-0.350784	-0.443298	0.389332	0.204303	0.435589	0.296817	0.204303	0.158045	0.158045	-0.0963692	0.111788	-0.373912	-0.767099	-1.2528	-1.06777	-0.998385	-0.58207	-0.235141	0.0886596	0.0192738	-0.165755	-0.0963692	-0.443298	0.481846	-0.489555	0.0192738	0.25056	0.296817	0.204303	-0.535813	0.343074	-0.0269834	-0.350784	0.713132	0.204303	0.0192738	-0.304527
368	0.126413	-0.115655	-0.470687	-0.470687	-0.470687	-0.0430343	-0.470687	-0.470687	-0.365791	-0.293171	0.0295861	-0.470687	-0.422274	0.836479	-0.176172	0.170792	-0.0712755	-0.127758	-0.0430343	-0.164068	0.0174827	-0.014793	0.574239	-0.131792	-0.176172	-0.0188275	-0.176172	0.263585	-0.0188275	0.0134482	-0.0188275	1.07855	0.158689	0.715445	0.634755	0.336205	1.19958	2.1033	0.667031	-0.0188275	-0.0188275	1.1673
369	0.435782	-0.357964	-0.498037	-0.451346	-0.63811	-0.63811	-0.63811	-0.591419	-0.591419	-0.63811	-0.63811	-0.63811	-0.63811	-0.63811	0.225673	-0.241237	-0.124509	0.435782	0.202328	0.225673	-0.124509	0.132291	0.249019	0.529164	-0.0544728	-0.357964	-0.311273	-0.404655	-0.0311273	-0.0311273	-0.0778183	0.155637	0.295709	0.249019	1.41629	0.3424	0.249019	-0.124509	0.249019	0.295709	0.669237	0.202328
370	0.0932559	-0.0996873	-0.446985	-0.524162	-0.446985	0.170433	0.517731	0.286199	0.401965	0.363376	1.09656	0.286199	-0.0610987	-0.292631	0.0546672	-0.0418044	0.11255	0.170433	0.479142	0.672086	0.614203	0.479142	0.189728	0.9615	0.903617	1.01938	1.71398	0.614203	0.0546672	-0.0610987	-0.331219	-0.254042	-0.292631	-0.138276	0.131845	-0.292631	0.0546672	0.0160786	0.55632	0.594908	-0.254042	-0.369808
371	0.331037	-0.270848	-0.0902828	-0.932922	-0.932922	-0.932922	-0.692168	-0.63198	-0.872734	-0.752357	-0.932922	-0.812545	-0.932922	-0.752357	0.0601885	-0.0601885	-0.0300943	-0.692168	-0.692168	-0.752357	-0.63198	-0.662074	-0.601885	-0.601885	-0.451414	-0.300943	-0.63198	-0.541697	-0.0300943	-0.0300943	0.932922	1.17368	0.331037	0.331037	-0.150471	0.391225	0.812545	0.571791	0.451414	0.331037	-0.0300943	-0.391225
372	-0.116022	0.177087	-0.628964	-0.409132	-0.702241	-0.262577	0.0305322	-0.409132	-0.702241	1.27625	0.763306	0.10381	0.616751	1.4228	-0.262577	0.287003	-0.482409	-0.409132	-0.409132	-0.299216	-0.372493	-0.409132	-0.445771	-0.00610645	0.433558	-0.225939	0.177087	0.36028	-0.0427451	-0.0427451	0.0305322	0.0305322	0.396919	-0.116022	-0.116022	-0.116022	0.0305322	-0.116022	0.0305322	-0.0427451	-0.116022	-0.116022
373	-0.167047	0.218446	-0.629638	-0.475441	-0.244146	-0.629638	-0.55254	-0.860934	-0.629638	-0.398343	-0.321244	-0.860934	-0.167047	-0.55254	-0.0513991	-0.0513991	-0.591089	-0.591089	-0.475441	-0.0513991	-0.167047	-0.205596	0.141347	0.218446	-0.0899483	0.0642488	0.411192	0.295545	-0.0128498	0.0642488	-0.244146	-0.167047	-0.0899483	0.758136	0.372643	0.52684	0.295545	1.14363	0.449742	0.758136	-0.0128498	0.0642488
374	8.67362e-18	-0.266031	-0.665077	-0.532062	-0.665077	-0.399046	-0.532062	-0.266031	1.9082e-17	-0.532062	-0.665077	-0.399046	-0.665077	-0.532062	0.266031	-0.266031	-0.199523	-0.598569	-0.266031	-0.465554	-0.465554	-0.332539	-0.199523	-0.399046	-0.266031	-0.133015	0.133015	-0.199523	-5.20417e-18	0.266031	0.266031	0.133015	-0.133015	-5.20417e-18	0.133015	0.798092	-0.133015	0.133015	0.399046	0.133015	0.133015	-0.133015
375	0.228296	-0.228296	-0.228296	-0.97026	-0.456593	-0.684889	-0.97026	-0.285371	-0.171222	-0.799038	-1.08441	-1.02733	-0.627815	-0.399519	-0.114148	0.114148	-0.0285371	-0.0856112	0.256834	0.199759	-0.0570741	-0.0856112	0.0856112	0.114148	-0.0856112	0.285371	0.684889	0.513667	-0.228296	0.228296	0.228296	1.48393	0.342445	0.114148	0.570741	0.799038	0.570741	0.97026	0.570741	0.285371	0.285371	-0.342445
376	-0.429549	0.41778	-0.429549	-0.853213	-1.34749	-0.500159	-0.782602	-0.500159	-0.288327	-0.358938	0.135337	0.0647265	-0.147106	-0.00588423	0.0647265	-0.1118	0.41778	0.311864	0.735529	-0.076495	0.700223	0.170643	0.488391	-0.57077	0.770834	0.0647265	-0.535465	-0.076495	0.205948	-0.147106	-0.358938	0.559002	-0.076495	-0.00588423	-0.076495	-0.147106	-0.00588423	0.629613	-0.076495	-0.288327	0.276559	0.559002
377	0.0354121	-0.0455298	-0.632359	-0.693065	-0.450239	-0.49071	-0.227649	-0.67283	-0.67283	-0.632359	1.14836	-0.389533	-0.450239	-0.389533	-0.0354121	0.0354121	0.0758831	0.278238	0.106236	-0.0455298	-0.0151766	0.0455298	0.298473	0.0354121	-0.0252944	0.470475	0.0758831	0.328827	-0.0455298	0.0556476	-0.0455298	0.217531	-0.0455298	0.0354121	-0.0252944	0.480593	0.217531	0.197296	0.419886	-0.0455298	0.0556476	0.440122
378	-0.734533	0.642717	-0.596808	-0.734533	-0.734533	-0.734533	-0.734533	-0.596808	-0.459083	-0.596808	-0.734533	-0.734533	-0.734533	-0.734533	-0.114771	0.160679	0.711579	-0.321358	-0.321358	-0.321358	-0.459083	-0.252496	-0.321358	-0.459083	0.229542	-0.252496	-0.252496	-0.114771	0.367267	-0.321358	0.0918167	0.367267	-0.183633	-0.459083	-0.0459083	-0.459083	-0.183633	-0.0459083	0.229542	-0.321358	-0.183633	-0.321358
379	0.667416	-0.667416	-0.667416	-0.667416	-0.667416	-0.667416	-0.667416	-0.667416	0.845394	-0.667416	-0.578427	1.11236	-0.578427	-0.667416	0.0444944	0.0444944	-0.177978	-0.177978	0.133483	-2.77556e-17	-0.133483	-0.177978	-0.133483	-0.0444944	2.77556e-17	2.77556e-17	0.266966	-0.133483	-0.133483	0.0444944	-0.578427	-0.222472	-0.578427	-0.0444944	-0.133483	-0.578427	-0.489439	-0.578427	-0.578427	-0.578427	-0.578427	-0.578427
380	0.017954	-0.0212183	-0.647974	-0.687147	-0.530458	-0.432527	-0.256252	-0.295424	-0.119149	-0.0995628	-0.00163218	-0.138735	-0.0995628	-0.138735	-0.0701836	0.0571262	0.017954	0.252987	0.252987	0.252987	0.184436	0.213815	0.350918	0.576159	0.448849	0.488021	0.321539	0.301953	0.174643	-0.158321	-0.373769	-0.393355	-0.393355	-0.412941	-0.530458	-0.197493	0.233401	0.0767123	0.0962985	0.350918	0.723055	0.272574
381	-0.401906	0.421511	-0.813615	-0.578352	0.00980258	0.0686181	-0.225459	0.656773	0.186249	0.0686181	0.892035	0.656773	0.774404	0.30388	-0.0784207	0.0392103	-0.107828	-0.0196052	-0.196052	0.421511	0.333288	0.597958	0.539142	0.156841	-0.519537	0.421511	0.127434	0.539142	-0.107828	0.127434	0.656773	0.83322	-0.225459	-0.578352	-0.34309	0.774404	-0.225459	-0.284275	-0.107828	0.00980258	1.00967	0.950851
382	0.195103	-0.172805	-0.507267	-0.942066	-1.30997	-1.5441	-0.875174	-0.206251	-0.942066	-0.875174	-1.00896	-1.00896	-1.1093	-1.27653	0.078041	-0.0891897	-0.273144	-0.340036	-0.340036	-0.373482	-0.607605	-0.540713	-0.139359	0.0278718	0.12821	-0.490543	-0.557436	-0.52399	-0.0724666	0.0613179	0.0947641	0.429226	-0.172805	-0.239697	-0.206251	0.0613179	-0.139359	-0.707943	-0.641051	0.0613179	0.228549	0.161656
383	0.0957842	-0.0525268	-0.83116	-0.83116	-0.83116	-0.83116	-0.312071	-0.83116	-0.83116	-0.83116	-0.682849	0.0216287	-0.608693	-0.83116	-0.0154491	0.00308981	-0.0154491	0.0216287	0.0957842	-0.0154491	0.0401676	0.0772453	0.00308981	0.0957842	0.00308981	0.207017	0.410945	0.318251	-0.0154491	-0.0154491	-0.0154491	0.0587064	-0.0154491	-0.0154491	-0.0154491	0.132862	-0.0154491	-0.0154491	-0.0154491	-0.0154491	-0.0154491	-0.0154491
384	-0.326921	0.432379	-0.58002	-1.08622	-0.95967	-0.95967	-1.33932	-1.33932	-1.21277	-1.33932	-1.33932	-1.33932	-1.08622	-1.33932	-0.0738208	0.116004	-0.263646	-0.137096	0.369104	0.116004	0.305829	-0.45347	-0.390196	-0.137096	-0.326921	-0.326921	-0.263646	-0.516745	0.0527291	-0.200371	-0.95967	-0.95967	-1.71897	-0.95967	-1.46587	-0.326921	-0.58002	-0.83312	-0.326921	-0.70657	-1.33932	-1.71897
385	0.832165	-0.884175	-0.884175	-0.884175	-0.884175	-0.884175	-0.884175	-0.884175	-0.884175	-0.884175	-0.884175	-0.884175	-0.884175	-0.728145	-0.182036	0.130026	-0.0260052	-0.182036	-0.182036	-0.182036	-0.182036	-0.182036	-0.182036	-0.182036	-0.182036	-0.182036	-0.182036	-0.182036	0.208041	-0.104021	-0.104021	-0.104021	0.208041	0.520103	0.832165	0.988196	0.0520103	0.208041	0.364072	0.520103	0.0520103	-0.260052
386	0.0331352	-0.0271106	-0.918747	-0.930797	-0.840428	-0.352438	-0.744035	-0.930797	-0.587396	-0.60547	0.364487	-0.67174	-0.689814	0.195799	-0.135553	0.129528	-0.0572334	0.262069	0.0481966	-0.0180737	-0.0240983	0.192786	0.120491	0.00301229	-0.0933809	1.14768	0.177725	0.713912	-0.0994055	0.0994055	-0.0994055	0.165676	0.46088	0.310266	0.0391597	0.256044	0.0813317	0.328339	1.75014	-0.0994055	-0.0753072	1.33444
387	0.293743	-0.315106	-0.731687	-1.18031	-1.05213	-0.731687	-0.731687	-0.795776	-0.347151	-0.699642	-0.443285	-0.667598	-0.859866	-0.154883	-0.0267039	0.0373855	-0.795776	-0.907933	-0.779754	-0.795776	-0.651575	-0.68362	-0.347151	-0.651575	-0.539419	-0.68362	-0.811799	-0.507374	-0.122838	0.13352	-0.571464	-0.41124	0.0694301	0.0373855	-0.122838	-0.443285	-0.507374	-0.571464	-0.475329	-0.0907933	-0.795776	-0.379195
388	-0.266768	0.225727	-0.970331	-0.970331	-0.829618	-0.724084	-0.79444	-0.79444	-0.829618	-0.864796	-1.00551	-1.11104	-1.35729	-0.79444	-0.143644	0.15537	-0.495426	-0.425069	-0.495426	-0.548193	-0.425069	-0.495426	-0.425069	-0.460248	-0.196411	-0.23159	-0.548193	-0.565782	-0.161233	0.190548	-0.513015	0.0850139	-0.0556988	-0.337124	0.120192	-0.513015	-0.0908769	-0.161233	-0.196411	0.120192	-0.40748	-0.337124
389	0.15342	-0.191775	-0.84381	-1.1123	-0.728745	-0.345195	-0.805455	-0.61368	-0.958875	-0.46026	-0.498615	-0.805455	-0.69039	-0.652035	0.326018	-0.326018	-0.326018	-0.671213	-0.632858	-0.46026	-0.575325	-0.479438	-0.671213	-0.709568	-0.53697	-0.441083	-1.03559	-0.441083	-0.115065	0.15342	4.16334e-17	0.38355	0.575325	0.498615	0.15342	0.30684	-0.07671	0.191775	0.38355	0.345195	-0.421905	-0.15342
390	-0.189001	0.195198	-1.01937	-1.02556	-1.02556	-0.703332	-1.01937	-1.02556	-1.02556	-0.833464	-0.443068	-1.02556	-0.969793	-0.312936	-0.204493	0.198296	-0.0836562	-0.0619676	-0.120837	-0.170411	-0.164214	-0.0216887	0.53602	-0.189001	-0.167312	0.405888	-0.127034	0.0774595	-0.0464757	0.0464757	-0.0464757	0.7653	0.374904	0.368707	0.436872	0.312936	0.0278854	1.42835	0.80248	-0.0464757	-0.0464757	1.17429
391	0.198643	-0.217308	-0.905226	-1.1452	-1.1292	-1.22519	-0.473277	-0.345292	-0.585264	-0.793239	-0.505273	-0.473277	-0.585264	-0.95322	0.102654	-0.0973218	-0.95322	-0.945221	-0.921224	-1.05721	-0.969218	-0.929223	-0.753244	-0.793239	-0.61726	0.134651	-0.11332	-0.209308	0.358624	-0.345292	-0.409285	-0.377289	-0.473277	-0.36129	-0.36129	-0.105321	-0.297298	-0.36129	-0.0253303	0.00666588	-0.185311	-0.00933223
392	-0.328506	0.3805	-1.03751	-1.03751	-0.782269	-0.753909	-0.697189	-0.527027	-0.612108	-0.753909	-0.753909	-0.0732639	-0.470307	-1.06587	-0.129984	0.111078	-0.810629	-0.654648	-0.711369	-0.83899	-0.300146	-0.158345	-0.285965	-0.229245	-0.115804	0.281239	-0.257605	-0.470307	0.125258	-0.158345	-0.186705	0.0968974	-0.498667	-0.385226	0.181978	1.0895	-0.441947	0.579021	-0.0449037	-0.555388	-0.243425	0.0968974
393	-0.363833	0.328704	-0.996149	-1.23703	-0.785377	-0.664936	0.328704	0.117932	0.659917	0.720138	0.93091	1.14168	0.780359	0.870689	0.102877	-0.0928401	-0.303612	-0.0777849	0.43409	0.223318	0.479256	0.750248	0.0727665	0.223318	0.40398	0.283539	0.37387	0.479256	0.0577114	-0.0326195	-0.604715	0.0276011	-0.243392	0.750248	0.148042	-0.00250919	0.449145	1.71378	0.569586	0.810469	0.117932	0.569586
394	-0.0383724	0.0501793	-1.01244	-1.22496	-1.38436	-1.4552	-1.10099	-0.321738	-0.357158	-1.01244	-0.835338	-0.729075	-0.835338	-1.04786	0.10331	-0.126924	-0.622813	-0.649379	-0.551972	-0.667089	-0.525407	-0.454565	-0.339448	-0.383724	-0.277462	0.670041	0.864855	0.519503	0.298124	-0.286317	-0.321738	0.0324689	-0.374869	-0.215476	0.315834	0.156441	0.0501793	0.0856	0.687751	0.528358	0.0678896	0.386676
395	0.132816	-0.121655	-0.96543	-1.30026	-1.27347	-1.48777	-1.00561	-0.536846	-0.764531	-1.15294	-0.724351	-0.617205	-1.04579	-1.19311	0.0524569	-0.0479925	-0.724351	-0.751138	-0.690868	-0.851587	-0.751138	-0.690868	-0.516756	-0.536846	-0.456486	0.273445	0.253356	0.0390636	0.320322	-0.335947	-0.456486	-0.188622	-0.161835	-0.0814756	-0.108262	-0.0814756	-0.268981	-0.295767	-0.0011161	0.0658501	-0.175228	0.10603
396	0.395327	-0.402717	-0.934746	-1.46677	-1.15642	-0.757403	-0.713067	-1.15642	-0.934746	-0.979082	-0.624395	-0.934746	-0.89041	-1.3781	0.0406411	-0.0701983	-0.424884	-0.380549	-0.624395	-0.668731	-0.779571	-0.757403	-0.89041	-0.89041	-0.868242	-0.823906	-1.04559	-0.823906	-0.00369465	0.0406411	0.0849769	-0.181038	-0.314045	-0.358381	-0.00369465	-0.269709	0.129313	0.173648	-0.136702	-0.0923662	-0.668731	-0.225373
397	-0.0405641	0.0453364	3.06617	3.75337	3.13775	2.7512	2.2358	1.96378	2.1499	2.13558	1.54859	2.29307	2.22148	1.63449	-0.0262474	0.0167029	0.696748	0.925816	0.932974	1.55575	1.84925	1.53428	1.10478	1.17636	1.16204	1.47701	1.62734	1.57007	0.0167029	-0.0119306	0.804124	0.589373	0.489155	0.532106	0.517789	0.260088	0.374621	0.660956	0.431888	0.388938	0.0882866	0.446205
398	0.143522	-0.138816	3.02337	3.58804	3.1363	1.35757	1.35757	1.15994	0.199989	0.143522	0.425859	0.538795	0.0870541	0.0870541	-0.0399979	0.0305866	2.64221	1.63991	1.86578	1.39992	1.35757	0.69408	0.948184	0.708197	0.355275	0.24234	0.327041	0.510561	0.0870541	-0.0823485	1.80931	0.905834	0.679963	0.792899	0.736431	0.425859	0.397626	0.764665	1.24464	0.425859	1.07524	1.35757
399	0.0470619	-0.0258081	3.63591	2.81612	2.59751	2.63395	2.12386	1.90525	1.63199	2.25138	2.05099	2.08742	1.77773	0.0288444	0.0743882	-0.0804607	1.90525	1.46803	1.53179	1.2312	1.14011	0.921503	1.131	0.702893	0.393195	0.684675	0.520717	0.538935	-0.0440257	0.0288444	0.192802	-0.171548	-0.116896	-0.171548	-0.0804607	-0.0986782	-0.153331	-0.0804607	0.0652794	-0.00759063	-0.153331	-0.0440257
400	-0.0146566	0.0293132	2.71147	3.52491	3.12918	2.93132	2.09589	2.13986	1.87604	2.05192	2.00795	2.55757	2.82139	2.62353	-0.0146566	0.0293132	0.96367	1.2165	1.61222	1.54627	1.7881	1.71116	1.93101	1.90902	1.70016	1.84307	1.75513	1.72215	0.00732829	-0.0366415	0.337101	0.64489	0.754814	0.710844	1.12856	1.01863	0.864739	0.447026	0.908708	1.01863	1.01863	0.68886
401	0.00766669	-0.0127778	3.64679	2.33834	2.54279	2.11345	2.10323	1.68412	1.45923	2.01123	1.98056	1.84767	1.29567	0.467668	0.00255556	-0.00255556	3.04368	1.86812	1.9499	1.81701	1.62278	1.54101	1.19856	1.07589	0.948114	0.983892	1.21389	0.805003	-0.0638891	0.0690002	0.549446	-0.0741114	-0.0434446	-0.176334	-0.125223	-0.176334	-0.268334	-0.350112	-0.442113	-0.462557	-0.217223	-0.380779
402	-0.0105	-0.0105	2.69851	3.20251	2.50951	1.5645	1.3125	2.0055	1.7535	1.0605	1.8795	1.8165	0.997502	0.871502	-0.0420001	0.021	1.659	1.596	1.533	1.407	1.785	1.344	1.1865	1.155	1.3755	1.2495	1.2495	1.5645	0.0525001	-0.0105	1.3125	1.1235	1.1865	1.8165	2.50951	0.934502	0.808502	0.997502	1.9425	0.871502	1.5015	2.19451
403	-0.0356927	0.0662864	2.57497	3.02368	2.81972	2.37101	2.14666	1.75914	1.53479	1.16766	1.14726	1.33083	0.820932	0.596578	0.00509895	-0.00509895	2.32002	2.33022	2.24864	1.88151	2.01409	1.74894	1.56538	1.49399	1.50419	1.12687	1.19825	0.790338	-0.0560885	0.0254948	1.55518	1.02489	0.861723	0.922911	1.08608	1.24924	0.800536	0.922911	0.494599	0.514994	2.77893	1.04529
404	-0.0365985	0.032746	2.50603	2.87587	2.34423	2.26333	2.20554	1.78947	1.60456	1.18849	1.91661	3.11858	3.22259	2.52915	-0.0134837	0.00963118	1.30406	1.48898	1.34451	1.45431	1.72591	2.00907	1.54099	1.63923	1.34451	1.50054	1.5641	1.78947	0.159878	-0.152173	0.287009	0.830208	0.575945	0.518158	0.818651	0.622175	0.483485	0.645289	0.853323	0.795536	0.95734	0.460371
405	-0.00289116	-0.00289116	2.96344	2.20017	2.04405	2.13078	1.64507	1.83588	1.55833	1.57568	1.59303	1.55833	1.33282	1.38486	0.0491497	-0.037585	2.68588	1.92262	1.83588	1.63639	1.50629	1.29813	1.10731	1.58435	1.54099	1.48027	1.48027	0.734354	-0.00289116	-0.00289116	0.326701	0.309354	0.413435	0.378742	0.222619	0.187925	0.135884	0.309354	0.326701	0.222619	0.0664966	-0.00289116
406	0.0255974	-0.0223977	2.31016	2.73252	2.23337	2.87651	2.51174	2.36776	1.71502	1.9166	1.72462	1.58064	1.81101	1.42705	-0.0751923	0.068793	1.52304	1.25427	1.52304	1.47505	2.02699	2.01259	1.82061	1.9214	1.90221	1.60464	1.82061	1.49905	-0.0511948	0.0543944	0.68793	0.639934	0.822316	0.812717	0.726326	0.0639934	0.255974	0.284771	0.275172	0.188781	0.476751	0.255974
407	-0.036083	0.0398812	2.01495	2.88094	2.70622	3.03287	2.66824	2.29602	1.99216	2.22005	2.06812	1.80985	1.86302	1.76427	-0.036083	0.036083	1.04641	1.28189	1.6845	1.60854	1.93139	2.16688	2.15928	2.17447	2.26563	1.95038	2.20866	1.92379	0.00949552	-0.0132937	0.609612	0.632401	1.0502	0.966644	0.921065	0.814715	0.472877	0.267774	0.495666	0.564034	0.753944	0.708366
408	-0.0193032	0.00965158	2.34051	2.41289	1.99305	1.81932	1.58768	1.54425	1.80484	1.52978	1.48634	1.1968	1.18232	1.16784	-0.0699739	0.0603224	2.64453	2.03648	1.79761	1.84104	1.46463	1.33433	1.27642	1.32709	1.21127	1.4791	2.00029	1.55149	-0.00482579	0.0241289	0.487405	-0.0337805	-0.279896	-0.0627353	-0.193032	0.067561	-0.0337805	-0.120645	-0.0772126	0.45845	0.212335	0.40054
409	-0.0343927	0.0245662	2.11171	2.58339	2.33576	2.09992	1.71079	1.74617	1.66363	1.416	2.31217	1.53392	1.43958	0.908951	-0.0343927	0.0304621	0.8382	1.68721	1.49264	1.34525	1.29808	1.34525	1.89946	1.69311	1.64594	1.61646	1.85819	1.5516	0.0127744	0.00098265	0.449071	0.661323	0.96791	1.30987	1.51033	1.59287	1.74617	1.66363	1.67542	1.46317	2.12351	2.53622
410	-0.044102	0.044102	2.3374	2.3374	1.76408	1.45536	1.54357	1.94049	0.926141	1.36716	1.27896	1.54357	1.01435	1.14665	-0.022051	0.022051	2.07279	2.18305	1.98459	1.83023	1.65382	1.98459	1.47742	1.52152	1.47742	1.27896	2.02869	1.56562	-0.132306	0.132306	1.41126	1.63177	0.661529	1.32306	1.32306	1.05845	0.573325	1.23485	2.2933	0.661529	1.58767	1.19075
411	-0.0706688	0.0819758	2.89742	1.76107	1.79499	1.59146	1.86283	2.06635	1.69322	1.38793	0.845198	0.997843	1.98155	1.0148	-0.0197873	0.0141338	2.65997	1.08265	1.4897	1.36249	1.38793	1.04872	0.921521	0.802797	0.862159	0.946961	1.25225	1.19289	0.0310943	-0.0367478	0.726475	0.285502	0.23462	0.183739	0.0989363	0.251581	0.115897	-0.12155	-0.10459	0.0819758	0.370304	0.183739
412	0.0403132	-0.0308278	1.5485	3.05669	2.64407	2.33105	2.53025	2.98555	2.34528	2.31683	2.1034	2.04649	1.70501	1.60542	0.0616556	-0.0663983	1.32797	1.98958	2.1532	2.23857	1.8473	1.85441	2.07495	1.98958	1.90421	1.82595	1.5485	2.02515	-0.0735124	0.0687697	0.267965	0.965146	0.950918	1.26394	1.47736	1.26394	0.993603	1.43468	1.60542	0.93669	1.17857	1.57696
413	0.0146456	-0.0230146	2.03574	2.28681	2.8015	3.31619	2.92703	2.97725	3.14044	2.51277	2.8015	2.90193	2.0483	0.479121	0.0209223	-0.0167379	1.44573	1.5901	2.20521	2.06085	2.18011	2.11106	2.43745	2.29309	2.05457	1.93531	1.8851	1.58382	0.00209223	0.00209223	-0.0104612	-0.0983349	0.0146456	-0.123442	-0.0732281	-0.123442	-0.0104612	-0.110888	0.0523058	0.00209223	-0.0230146	0.14018
414	-0.0539386	0.269693	2.53511	1.56422	1.88785	0.593324	0.593324	1.56422	0.916956	0.269693	0.593324	4.4769	2.53511	0.269693	-0.0539386	-0.0539386	0.107877	0.107877	0.431509	0.269693	0.431509	0.75514	0.916956	1.07877	0.431509	0.593324	0.593324	0.593324	-0.0539386	-0.0539386	-0.0539386	-0.0539386	-0.0539386	-0.0539386	-0.0539386	-0.0539386	-0.0539386	-0.0539386	-0.0539386	0.269693	0.593324	0.269693
415	-0.389834	0.410351	2.13383	1.82606	1.5183	1.57985	1.88762	1.94917	1.94917	2.13383	1.64141	1.76451	1.70296	1.02588	0.102588	-0.143623	1.11821	0.194917	0.0102588	0.225693	0.225693	0.471904	-0.266728	-0.359058	0.194917	0.194917	0.0102588	-0.359058	0.0410351	-0.0205176	1.14898	-0.266728	-0.451387	-0.882256	-0.328281	0.348799	0.164141	-0.0820703	-0.143623	-0.205176	-0.205176	-0.143623
416	-0.0560193	0.0280097	1.54053	2.38082	0.616213	0.868299	0.448155	2.38082	0.616213	0.616213	0.616213	0.364126	0.868299	0.0280097	-0.0140048	-0.0140048	1.12039	1.07837	1.37247	2.21276	1.70859	1.66657	2.00269	1.12039	1.70859	1.12039	1.49852	0.868299	-0.0560193	0.112039	0.196068	0.196068	0.112039	0.700241	1.28844	0.952328	0.616213	0.532184	1.37247	0.280097	0.868299	0.700241
417	-1.11022e-16	-0.0441949	2.16555	1.67941	1.67941	1.28165	1.32585	1.19326	1.01648	1.28165	0.795508	1.06068	0.839703	1.10487	-0.0441949	0.0441949	1.41424	0.95019	0.8618	0.640826	0.729216	0.685021	0.685021	0.839703	0.707118	1.01648	0.95019	0.309364	-0.309364	0.353559	1.14907	0.795508	0.353559	0.309364	0.220974	0.132585	0.265169	-0.0441949	-0.132585	0.486144	0.17678	0.441949
418	0.0444083	-0.0317202	2.05637	1.78449	1.44735	1.77361	1.64311	1.4256	1.26246	1.71923	1.83886	1.92587	1.79536	0.30542	0.0987857	-0.113286	1.45822	1.37122	0.990576	0.854632	1.04495	1.03952	1.43103	1.2679	1.17546	1.58329	0.887259	1.04495	-0.0534712	0.0552838	0.272794	0.446801	0.164039	0.0552838	0.131412	0.294545	0.272794	0.261918	0.196665	0.164039	0.218416	-0.0208447
419	-0.0141558	0.0101113	1.4904	2.31548	2.36401	2.60668	2.29121	2.24268	2.36401	2.55815	2.36401	2.02427	2.04854	0.859457	-0.0141558	0.0465118	1.5268	1.7452	1.6724	1.58747	1.5996	1.87867	1.68454	1.7816	1.36907	1.3812	1.11426	0.932258	-0.111224	0.0829124	1.00506	0.689588	0.568253	0.568253	0.543986	0.325583	0.277049	0.374117	0.204248	0.204248	0.252782	-0.0626898
420	0.00830689	-0.0249207	1.96873	1.83582	1.47032	1.03836	1.2045	1.23773	0.77254	0.573175	0.573175	1.00513	1.2045	0.905451	-0.0415344	0.0415344	0.573175	0.307355	0.573175	0.938678	1.2045	1.15466	0.938678	1.00513	1.50355	1.47032	2.00196	1.25434	0.00830689	0.00830689	0.473492	0.473492	1.03836	0.77254	0.573175	0.407037	0.307355	0.10799	0.37381	0.274127	0.50672	0.00830689
421	0.0290993	-0.0325228	1.19992	2.59669	1.91884	1.38479	1.52857	2.26804	1.40533	1.56965	1.63127	1.46695	1.1383	0.809646	0.018829	-0.0325228	1.18965	1.68263	1.90857	2.24749	2.06263	1.73398	2.02155	1.95993	1.94965	1.60046	1.64154	1.88803	-0.0119821	0.0290993	0.542617	0.501535	0.850727	0.994512	1.19992	0.93289	1.03559	1.38479	0.93289	0.850727	1.30262	1.50803
422	-0.00973383	0.0136274	1.69563	2.02269	1.99933	1.60219	1.69563	1.29849	1.5321	1.27513	1.06488	1.13496	0.667741	0.434129	0.00194677	-0.00973383	1.5321	1.25177	1.29849	1.4737	1.95261	1.8358	1.55547	1.62555	1.70731	1.73067	1.49706	1.25177	0.0136274	-0.00973383	0.737824	0.434129	0.153795	0.340684	1.13496	1.1116	1.06488	0.85463	1.29849	0.994797	1.04152	1.13496
423	0.231931	-0.209842	2.48497	1.20383	0.982945	0.099399	-0.0773103	-0.209842	-0.519083	0.673704	0.452817	0.320286	-0.298197	-0.430729	0.143576	-0.143576	2.46289	1.53516	1.18174	0.894591	0.806236	0.563261	0.298197	0.0552216	0.276108	0.25402	0.187754	0.033133	-0.342374	0.320286	1.02712	0.762059	0.40864	-0.121488	-0.209842	0.187754	-0.474906	-0.165665	-0.386551	-0.430729	-0.298197	-0.563261
424	-0.0531877	0.045005	1.68973	1.89839	1.50562	1.5179	1.45652	1.10058	1.1374	0.879643	2.463	1.55472	1.00238	0.818272	-0.0286395	0.0327309	1.30924	1.49948	1.5179	1.38288	1.4197	1.53017	2.00272	2.12546	1.86157	1.73883	2.21138	1.60381	0.106375	-0.102284	0.560517	0.621887	0.99011	1.43198	1.24787	1.34606	1.7511	1.38288	1.66518	1.57927	1.99658	2.19297
425	0.043805	-0.0463081	1.59075	1.9512	2.73218	2.89739	3.06259	3.45308	2.37173	1.98124	2.6721	1.62078	1.92116	1.74094	-0.008761	0.0137673	0.89988	0.869842	0.907389	1.38799	1.29037	1.59075	1.61328	1.52316	1.16271	1.48561	2.15395	2.16146	-0.0463081	0.043805	-0.196497	-0.271591	-0.0463081	0.118899	-0.181478	-0.241553	-0.301629	-0.226534	-0.181478	-0.226534	-0.241553	-0.166459
426	-0.0338528	0.044269	2.07544	1.46609	1.2161	0.716117	0.997355	1.18485	1.13797	1.35672	1.2161	0.62237	-1.42442	-2.12752	-0.0651015	0.0598934	0.380193	0.0911421	0.177076	0.309883	-0.236969	-0.182284	0.0833299	0.138015	-0.143223	-0.0182284	-0.221345	-0.611954	-0.00260406	-0.00260406	1.43484	0.87236	0.76299	0.403629	1.57546	1.0286	0.841111	1.12235	0.903609	0.669243	0.247386	-0.221345
427	0.0105829	-0.0176382	1.2382	2.22594	2.05661	1.16765	1.20998	2.24005	1.52041	1.32286	1.30875	1.66152	1.12532	0.941879	0.0317487	-0.0317487	2.11305	1.95784	2.02133	2.21183	1.84495	1.66152	2.26121	1.66857	1.73912	1.49219	1.53452	1.9014	-0.0317487	0.038804	0.659668	0.575004	0.575004	1.01243	1.39342	1.04065	1.08298	1.81673	1.60507	0.786663	1.74618	1.83084
428	0.0471644	-0.0235822	1.01404	2.40539	2.07523	1.863	1.67434	1.24986	1.50926	1.10836	0.896124	0.990453	1.39135	1.83941	0.0235822	-0.0235822	0.84896	1.54464	1.63896	1.81583	1.58001	1.68613	1.55643	1.63896	1.53284	1.41493	1.41493	1.48568	0	-0.0235822	0.42448	0.42448	0.330151	0.495227	0.754631	0.872542	0.754631	1.15553	1.48568	1.27344	2.16956	1.67434
429	0.0643056	-0.0687404	1.39477	1.96686	1.76729	1.70077	1.7939	1.22181	1.72738	1.44798	1.15528	1.04885	1.22181	1.02224	0.0310441	-0.0221743	1.57438	1.86043	1.99347	2.01343	2.29948	2.0733	1.86708	2.06665	2.09991	1.86043	1.67416	1.46794	-0.0288266	0.0243918	1.04885	0.862582	0.529967	0.862582	1.2085	1.59433	1.4879	1.87373	2.39261	1.52781	2.80505	2.52566
430	-0.0669551	0.0937371	1.42748	1.90956	1.63638	1.57211	1.71673	1.18644	1.1061	0.977545	1.81314	1.33107	1.00968	0.672229	-0.026782	0.00535641	0.897198	1.18644	1.41141	1.29893	1.08199	1.27483	1.48373	1.74887	1.69263	1.53997	1.80511	1.44355	0.0455295	-0.0508859	0.318706	0.286568	0.559745	1.20251	0.929337	1.13824	1.1061	0.977545	1.18644	1.34714	1.5239	1.53997
431	0.00142381	0.00142381	1.72708	1.50496	1.09491	1.28285	0.53108	0.394394	0.428566	0.138109	1.28285	1.11199	1.29994	0.428566	-0.109633	0.0868522	2.08588	1.18888	1.13762	0.881336	0.804451	0.804451	1.04365	1.07782	1.59039	1.95773	2.17131	1.13762	-0.0669189	0.0868522	0.667765	-0.169433	-0.271947	-0.0669189	0.0697665	-0.0498332	-0.152347	-0.135262	0.240623	-0.10109	-0.323204	-0.10109
432	0.0184357	-0.00614523	1.14916	2.03407	2.47653	1.76368	1.39497	2.18156	1.49329	1.37039	1.39497	1.32123	1.07542	1.2229	-0.00614523	0.00614523	1.54245	1.1	1.3581	1.89888	1.54245	1.49329	1.92346	1.81284	1.70223	1.92346	1.25977	1.54245	-0.00614523	-0.00614523	0.731283	0.65754	0.436312	0.682121	1.02625	1.05083	0.632959	1.56703	2.15698	0.534635	0.829606	0.608378
433	0.206321	-0.131295	2.00694	0.881555	0.31886	0.262591	0.037513	-0.131295	-0.187565	-0.243834	-0.0187565	-0.131295	-0.300104	-0.187565	-0.2157	0.178187	0.797151	0.150052	-0.103161	-0.609586	-0.440777	-0.609586	-0.2157	0.37513	-0.271969	-0.356373	-0.384508	-0.0187565	-0.468912	0.431399	1.27544	-0.243834	0.150052	0.037513	-0.187565	-0.0187565	0.0937824	-0.131295	0.0937824	-0.243834	-0.300104	-0.637721
434	-0.0609803	0.0930752	2.05728	0.786325	1.51809	2.01877	1.05592	1.01741	1.20998	1.01741	0.901867	1.44106	0.131589	-0.0994942	0.0353044	-0.0224664	1.20998	0.304902	-0.0417234	-0.195779	-0.195779	0.112332	-0.157265	-0.292064	0.131589	0.0160474	-0.0994942	-0.157265	-0.369091	0.324158	-0.176522	0.0930752	0.208617	-0.561661	-0.446119	-0.484633	-0.446119	-0.561661	-0.561661	-0.523147	0.0160474	-0.330577
435	0.0432082	-0.024422	1.75651	1.0802	0.922401	0.291186	0.899857	1.01257	0.990031	1.75651	1.30564	1.71142	1.55362	0.539163	0.0432082	-0.0582371	2.38772	0.268642	0.674423	1.20419	1.37327	1.50853	1.49726	1.17038	1.12529	1.71142	1.29437	1.18165	-0.159682	0.155925	0.426446	0.426446	-0.159682	0.110838	-0.114596	0.313729	-0.34003	-0.249856	-0.452747	-0.385116	-0.294943	-0.430203
436	-0.117625	0.176437	2.52893	0.294062	0.882186	0.764561	0.999811	1.23506	0.999811	0.940999	1.52912	2.05843	0.294062	-8.32667e-17	-0.0882186	0.147031	2.23487	0.61753	0.382281	0.0882186	0.0882186	0.0882186	0.588124	0.441093	0.352875	0.499906	0.382281	0.882186	0.117625	-0.23525	1.23506	0.117625	-0.117625	-0.705749	-2.77556e-17	0.0588124	0.0588124	-0.23525	-0.823374	-0.176437	-0.294062	-0.764561
437	-0.0230919	0.0164942	1.22387	1.58015	1.40201	0.867597	0.570701	0.0758735	0.174839	0.254011	0.254011	0.234218	-0.0626781	0.0362873	-0.0527816	0.0461839	1.68901	1.74839	1.56036	1.56036	1.00615	0.996252	0.729046	0.471735	0.639977	0.60039	0.778528	0.442046	-0.00329885	0.0164942	0.471735	-0.122057	-0.399161	-0.438747	-0.418954	-0.300195	-0.319988	-0.438747	-0.399161	0.155046	0.135253	0.570701
438	-0.149475	0.159118	1.58636	1.02704	0.795591	0.73773	1.25848	0.949888	1.74066	1.77923	1.5285	1.72137	1.56707	0.525572	0.0626829	-0.0626829	1.36456	-0.08197	0.265197	0.197692	0.458068	0.641295	0.496642	0.351989	0.323058	0.400206	0.294128	0.110901	0.0626829	-0.0723265	1.23919	0.429137	0.371276	0.216979	0.40985	0.313415	0.776304	-0.0530394	0.718443	1.10418	0.0433959	0.101257
439	-0.0904664	0.168009	1.20191	1.25361	1.46039	0.478179	0.168009	0.271399	-0.0387713	0.168009	-0.142161	-0.142161	-0.142161	0.168009	-0.219704	0.168009	1.02098	0.659112	0.400637	0.168009	0.0646188	0.323094	0.504027	0.374789	0.0646188	-0.0387713	-0.116314	-0.271399	0.323094	-0.348942	1.25361	-0.504027	-0.814197	0.0646188	-0.0904664	0.736655	-0.607417	-0.607417	0.426484	0.374789	0.271399	-0.193856
440	-0.23794	0.271931	2.00549	0.373905	-2.08167e-17	0.101974	0.23794	0.815794	0.373905	0.645837	1.86953	1.35966	0.203948	0.203948	-0.101974	0.101974	0.424892	-0.424892	-0.0509871	-0.271931	-0.390901	-0.220944	-0.339914	-0.23794	-0.543862	-0.35691	-0.526867	-0.373905	0.169957	-0.203948	0.101974	-0.747811	-0.611845	-0.441888	-0.407897	0.0339914	-0.271931	-0.611845	-0.339914	-0.339914	-0.0339914	-0.339914
441	-0.138325	0.148726	0.822673	1.40926	0.74779	0.473219	0.410816	1.02236	0.398336	0.398336	0.685387	0.74779	0.523141	0.74779	0.0426417	-0.0384815	1.20333	1.14093	1.23453	1.6339	1.45294	1.4779	1.74623	1.44046	1.56526	1.43422	1.33437	1.4779	-0.138325	0.123765	0.298492	0.560582	0.660426	0.647946	0.934997	0.822673	0.860114	1.47166	1.27197	-0.175767	0.211128	0.211128
442	-0.0332849	0.0332849	0.798838	1.43125	1.63096	1.19826	1.39797	1.03183	1.26483	0.898692	1.03183	0.898692	1.56439	0.698983	0.0499273	-0.0832122	1.13169	1.73081	2.21345	2.06366	1.94717	1.99709	1.96381	2.03038	1.8806	1.83067	1.7641	2.08031	-0.0332849	0.0665698	0.499273	0.765553	0.332849	0.465989	1.16497	1.83067	1.19826	2.09695	1.66424	1.7641	3.12878	1.93052
443	0.123385	-0.125691	1.56249	0.621538	0.413975	0.372462	0.09571	0.206411	0.178736	0.0403596	0.178736	0.510838	0.344787	-0.0426659	-0.0565035	0.0472784	1.50023	1.10585	0.995153	0.773752	0.967478	0.836021	0.732239	0.856777	0.84294	0.815265	0.593863	0.600782	0.0126845	-0.00115313	0.220248	0.580026	0.344787	0.330949	-0.0703411	0.026522	-0.0703411	0.0541972	-0.0841787	-0.0841787	-0.153367	-0.139529
444	0.115051	-0.105847	1.05387	1.10909	0.612071	1.05387	0.501622	0.2255	0.72252	0.612071	0.446398	1.27476	0.888193	0.170275	0.170275	-0.133459	0.0598265	0.280724	-0.27152	-0.243908	0.335949	0.280724	0.0598265	0.142663	-0.437194	-0.27152	-0.0230102	0.253112	0.115051	-0.161071	0.115051	0.00460204	0.335949	-0.161071	-0.216296	-0.105847	-0.216296	-0.381969	0.777744	-0.602867	-0.216296	-0.27152
445	0.273832	-0.262655	0.87738	1.27975	1.34681	1.34681	0.743258	1.48093	2.01742	1.54799	1.41387	1.14562	0.273832	0.542076	-0.363247	0.407954	1.91682	1.04503	0.542076	0.709728	0.575606	0.374423	0.642667	0.542076	0.273832	0.273832	0.609137	0.441484	0.273832	-0.329716	3.22451	1.34681	0.475015	1.0115	1.07856	0.743258	0.609137	0.273832	1.07856	1.41387	1.41387	0.944441
446	-0.0296486	0.0476956	0.805668	1.31614	0.759262	0.558167	0.867544	1.65645	1.17692	0.929419	1.22333	1.19239	1.14598	1.34708	0.0244923	-0.0296486	0.225587	0.163712	0.511761	0.859809	1.16145	1.07637	1.7106	1.44763	1.59458	1.57911	1.74153	2.01224	-0.199806	0.186915	0.7902	0.449885	0.140509	0.0941021	0.341603	0.743793	0.697387	1.00676	1.17692	0.805668	0.836606	0.975826
447	-0.0705644	0.0597083	0.884769	1.21045	0.580799	0.928193	0.884769	0.906481	0.949906	0.884769	1.55785	0.863057	1.18874	1.05847	-0.00542803	0.00542803	0.396246	0.157413	0.341966	0.0488523	0.200837	0.613368	0.645936	0.776209	0.949906	1.28644	1.32987	0.884769	-0.0922765	0.103133	0.211693	0.189981	0.645936	-0.135701	-0.222549	-0.309398	-0.179125	-0.0488523	0.363678	0.103133	0.472239	0.624224
448	-0.191166	0.121651	0.69515	1.26865	0.747286	1.26865	1.21651	1.0601	1.32079	0.590878	0.590878	0.538741	0.27806	0.27806	-0.399711	0.434469	1.60753	1.76394	1.52933	1.86822	1.71181	1.34685	1.42506	1.16438	1.34685	1.24258	0.69515	0.721218	0.069515	-0.0347575	0.747286	0.330196	0.173788	0.173788	0.799423	0.382333	0.538741	0.799423	0.121651	-0.243303	-0.243303	-0.191166
449	-0.0284617	-0.0284617	1.88417	-0.0284617	0.586312	0.859544	0.244771	0.381387	0.244771	1.54263	0.791236	0.518004	0.108155	0.586312	0.0740005	0.0398464	2.25986	-0.0284617	-0.0967699	0.313079	0.210617	0.65462	0.142309	-0.0967699	0.108155	0.313079	0.278925	1.03031	-0.0284617	-0.0284617	1.74755	0.108155	0.518004	0.176463	0.518004	0.108155	-0.0284617	0.108155	0.313079	0.449695	0.176463	0.176463
450	0.197162	-0.205552	0.95225	0.90191	-0.00419493	0.146823	-0.406908	0.599875	-0.00419493	-0.255891	0.549536	0.0964834	-0.205552	-0.00419493	0.0461443	-0.0293645	1.17878	0.0713139	0.851571	0.549536	0.398519	-0.0545341	0.675384	0.121653	0.29784	-0.00419493	0.499197	0.524367	0.247501	-0.255891	-0.104873	-1.01098	-0.859961	-0.658604	-0.708944	-0.255891	-0.608265	-0.708944	-0.30623	-0.406908	0.499197	-0.0545341
451	0.381366	-0.383564	1.17267	0.618758	0.85615	0.85615	1.13311	0.988035	0.777019	0.658323	0.750643	0.85615	1.0276	1.80572	-0.0736355	0.0780317	0.875933	0.269264	0.889121	0.43412	0.796802	0.55941	0.895716	0.862744	1.1397	1.27159	0.90231	1.7134	-0.0802297	0.0780317	-0.0406644	-0.185737	0.275858	0.0780317	-0.963856	-0.686898	-0.304433	0.368178	-0.462695	-0.291245	-0.67371	-0.264868
452	-0.165072	0.153688	0.950586	0.813975	0.609058	0.381373	0.563521	0.540753	0.609058	0.517984	0.973355	0.859512	1.04166	0.768438	0.0967663	-0.0967663	0.290299	0.26753	0.313067	0.916434	1.04166	1.03028	0.461063	0.631827	0.916434	0.552137	0.688748	0.5066	-0.0739977	0.085382	1.0872	0.836744	0.26753	0.085382	-0.461063	0.0398449	0.221993	-0.0739977	0.358604	-0.461063	0.176456	0.085382
453	0.245391	-0.248823	1.33678	0.410128	0.265983	0.533682	0.368944	0.286575	0.430721	-0.0429005	0.801381	1.0073	1.04849	1.19263	0.214502	-0.207638	1.31619	0.338056	0.317463	0.430721	0.121837	0.348352	0.276279	1.38826	1.51181	0.554274	1.60448	0.863157	0.101245	-0.104677	0.863157	0.760196	0.327759	0.307167	-0.310599	0.0600606	-0.00171602	-0.0840849	-0.0223082	-0.372376	-0.290007	-0.125269
454	-0.109056	0.118069	1.16717	0.464163	0.431717	0.172146	0.1397	0.118069	0.961674	0.39927	0.053176	-0.0874249	-0.065794	-0.130687	0.0261373	-0.0441631	0.583133	0.145107	0.0261373	-0.141502	-0.282103	-0.379442	-0.379442	-0.352403	-0.379442	-0.487597	-0.568713	-0.401073	-0.0549785	0.0639914	-0.520043	-0.617382	-0.714721	-0.260472	-0.444335	-0.314549	-0.757983	-1.05	-0.757983	0.150515	-0.552489	-0.801245
455	0.0308023	0.104728	1.06576	0.548282	0.622207	0.252579	0.104728	1.80502	2.02679	0.91791	0.91791	1.58324	0.548282	0.770058	-0.0431233	-0.00616047	0.770058	0.437393	0.40043	1.10272	1.17665	0.770058	2.35946	1.10272	0.991835	1.13969	0.954872	1.95287	-0.0431233	-0.0431233	0.178654	0.252579	0.622207	0.326505	0.474356	0.622207	0.104728	1.06576	0.770058	0.104728	0.91791	0.326505
456	0.172455	-0.203811	0.548722	0.972021	0.454655	1.20719	1.53642	1.91269	1.63049	1.81862	2.38302	1.77159	0.736855	0.595755	0.0783888	-0.062711	0.148939	-0.0391944	0.407622	0.572238	-0.133261	0.0783888	-0.133261	0.00783888	-0.0862277	0.595755	0.0313555	0.0783888	-0.156778	0.172455	-0.062711	-0.109744	-0.203811	0.0313555	0.0313555	0.266522	0.219489	0.313555	0.0783888	-0.109744	-0.156778	0.407622
457	-0.147459	0.176232	1.29836	0.219391	0.758877	0.694139	1.60047	1.01783	1.12573	0.974671	1.2552	0.953092	0.564662	1.38468	-0.00719315	-0.00719315	2.05364	0.899143	0.661769	0.748087	1.07178	0.963881	1.19047	0.780456	0.348868	0.219391	0.489134	0.435185	0.0467554	-0.0611417	0.802036	0.219391	-0.0611417	0.435185	0.413606	-0.363254	-0.298516	-0.51431	-0.104301	-0.341674	-0.449572	-0.384833
458	0.0211836	-0.0423672	0.847344	0.656692	0.338938	-0.487223	-0.677875	-0.360121	-0.423672	-0.614325	-0.614325	-0.614325	-0.677875	-0.614325	0.0847344	-0.0423672	0.688467	0.052959	-0.23302	0.0211836	-0.29657	-0.391897	-0.169469	-0.264795	-0.105918	-0.0741426	-0.423672	-0.23302	0.402489	-0.423672	0.783793	0.148285	-0.105918	-0.169469	-0.0423672	-0.550774	-0.29657	0.275387	0.211836	-0.360121	-0.23302	-0.423672
459	-0.124072	0.115016	1.08223	0.419309	0.462779	0.756204	0.527985	0.973557	0.756204	0.951821	2.11466	1.78863	0.582323	0.343235	0.104148	-0.0969028	1.62018	0.870314	0.652962	0.859447	1.20178	1.27785	1.27242	1.77776	1.90274	1.79406	2.48415	0.734469	0.00633944	-0.00452817	0.310632	0.27803	0.343235	0.430176	0.0932803	0.136751	0.180221	0.310632	0.451911	-0.0153958	0.0824127	-0.0479986
460	-0.0969041	0.0940114	0.927097	0.52791	0.232859	0.00723165	0.163435	0.78825	-0.0621922	-0.374599	-0.444023	-0.391955	-0.235752	-0.28782	0.215503	-0.227074	0.163435	-0.0708702	-0.322532	-0.348565	-0.261786	-0.305176	-0.322532	-0.122938	-0.0969041	-0.339887	-0.322532	-0.322532	-0.253108	0.267571	0.493198	0.493198	0.128723	-0.28782	-0.253108	-0.84321	-0.548159	0.423775	-0.582871	-0.669651	-0.235752	-0.426667
461	0.0900534	-0.0814769	0.724716	0.570338	0.381655	0.347349	0.656104	0.69041	1.7539	1.01632	1.05062	0.913399	0.638951	0.776175	-0.0557474	0.0385943	0.441691	0.09863	0.132936	0.158666	0.192972	0.510303	0.527456	0.536032	0.364502	0.304466	0.536032	0.527456	-0.253007	0.261584	0.724716	1.11924	1.01632	0.879093	0.553185	0.261584	0.604645	0.673257	0.536032	1.4966	0.175819	0.0214413
462	-0.00573295	-0.00573295	0.269449	0.957402	0.888607	0.475835	0.269449	1.16379	0.819812	0.957402	0.338244	-0.212119	0.200653	0.200653	-0.108926	0.0630624	1.12939	1.09499	0.854209	0.819812	0.682221	0.647823	0.579028	0.54463	-0.00573295	-0.0745283	0.338244	0.303846	0.131858	-0.0745283	1.85174	0.751016	0.475835	0.751016	0.888607	0.269449	-0.00573295	-0.0745283	0.819812	1.71415	2.60849	1.0262
463	-0.293956	0.373403	0.945426	0.182729	-0.293956	-0.198619	-0.198619	-0.579967	-0.579967	-0.675304	-0.293956	-0.48463	-0.48463	-0.865978	0.0873923	-0.15095	0.373403	0.135061	0.754752	-0.103282	-0.293956	-0.436961	-0.389293	-0.15095	0.0397238	-0.15095	-0.0556133	0.0873923	0.46874	-0.48463	-0.00794475	-0.675304	-0.389293	0.182729	-0.293956	-0.48463	-0.48463	-0.675304	-0.48463	-0.00794475	0.659415	0.0873923
464	-0.0589629	-0.00842327	0.547513	0.547513	0.193735	-0.261121	-0.0589629	-0.109503	0.244275	0.193735	-0.160042	-0.00842327	0.0421164	-0.00842327	-0.109503	0.193735	0.749671	0.92656	0.800211	0.648592	1.02764	0.446433	0.572783	1.02764	0.87602	1.25507	0.92656	0.598052	0.143196	-0.160042	0.749671	0.598052	0.244275	0.294815	0.547513	0.143196	-0.00842327	0.446433	0.395894	0.446433	0.244275	0.294815
465	0.110073	-0.0100066	0.950628	0.110073	-0.130086	0.350231	1.07071	1.55102	0.59039	-0.0100066	0.350231	-0.0100066	0.110073	0.710469	-0.0700463	-0.0100066	0.350231	-0.130086	0.170112	0.59039	0.65043	0.830549	0.53035	0.710469	0.410271	1.01067	1.55102	0.830549	0.230152	-0.250165	-0.250165	-0.490324	-0.0100066	0.470311	-0.130086	0.59039	-0.370245	-0.370245	0.230152	0.470311	-0.0100066	-0.250165
466	-0.124003	0.107469	0.173604	0.834953	-0.124003	0.537346	1.3971	0.768818	1.33096	0.372009	0.338941	1.19869	0.239739	0.636548	-0.0413343	0.0413343	0.239739	0.487745	0.752284	0.570413	0.702683	0.454677	0.388542	0.487745	0.834953	0.338941	0.438143	0.405076	-0.256273	0.272806	0.372009	0.504278	-0.0909354	0.107469	-0.190138	0.372009	0.768818	0.405076	-0.0248006	0.372009	0.0413343	-0.0909354
467	0.578642	-0.573382	0.562861	0.199895	0.483955	0.594423	1.0363	0.736454	1.02051	0.436612	1.20989	0.846922	1.20989	1.27301	0.0736454	-0.0999473	0.27091	0.160442	0.436612	0.192004	0.594423	0.602314	0.55497	0.515518	0.981062	1.06786	0.389268	1.32825	0.0894265	-0.068385	0.54708	0.657548	0.862703	1.06786	0.0105208	-0.320883	-0.27354	0.736454	0.610204	0.215676	-0.226196	0.0736454
468	0.0647033	-0.0647033	0.19411	0.517626	-0.19411	-0.38822	-0.129407	-0.19411	0.19411	1.35877	0.38822	0.905846	0.647033	-0.711736	-0.19411	0.19411	0.226461	0.420571	-0.0970549	0.452923	-0.0323516	-0.161758	0.0970549	0.485275	-0.258813	-0.0647033	-0.323516	-0.355868	1.38778e-17	6.93889e-18	-6.93889e-18	0.19411	-0.0647033	-0.258813	-6.93889e-18	0.258813	-0.0647033	-6.93889e-18	0.258813	-6.93889e-18	-0.0647033	0.129407
469	0.110837	-0.115019	0.813498	-0.140114	-0.115019	-0.115019	0.0104563	-0.215399	-0.0146388	0.0104563	0.512358	0.763308	0.888783	-0.0648289	0.135932	-0.127567	0.775856	0.135932	0.0230038	0.0857415	0.286502	0.0355513	0.0606464	0.161027	0.336692	0.411977	0.575095	0.299049	-0.0648289	0.0606464	0.487262	0.964069	0.738213	0.110837	1.11464	-0.089924	-0.215399	-0.265589	-0.290684	0.0104563	-0.265589	-0.290684
470	0.00961641	0.00961641	0.701998	-0.0596218	-0.013463	-0.0596218	0.0326958	0.00961641	0.863554	0.471204	-0.0827012	0.148093	-0.0596218	-0.0827012	0.00961641	-0.0250027	0.148093	0.24041	0.482744	-0.0480821	-0.0365424	-0.0365424	0.125013	0.0788546	-0.0827012	0.0326958	-0.0480821	0.448125	0.0788546	-0.0827012	0.125013	-0.0596218	-0.0596218	1.07127	-0.0827012	-0.0365424	0.00961641	-0.0596218	-0.0827012	0.148093	-0.0827012	-0.0827012
471	0.0119882	0.0119882	0.0599408	0.395609	-0.275728	-0.275728	0.0599408	0.0119882	0.0599408	0.0599408	0.395609	0.107893	0.443562	1.35466	0.0839171	-0.0839171	0.32368	0.275728	0.179822	0.107893	0.443562	0.203799	0.13187	0.827183	0.515491	0.275728	0.779231	0.683325	0.251751	-0.275728	-0.467538	-0.275728	-0.227775	-0.611396	-0.419586	-0.0839171	-0.275728	-0.227775	0.251751	-0.0839171	0.443562	-0.32368
472	-0.269393	0.280041	0.152266	0.177821	-0.103285	0.893363	1.26391	1.13614	1.11058	0.369484	0.7017	1.05947	0.816698	1.26391	-0.0713413	0.0628229	0.165043	0.484482	0.823087	0.708089	0.586702	0.797532	0.791143	0.816698	0.535592	0.656979	0.931696	0.75281	-0.0393974	0.0372678	0.228931	0.446149	0.267264	-0.192728	0.101156	-0.154395	0.292819	0.267264	-0.0905076	0.126711	-0.0777301	0.0500454
473	0.017155	-0.024017	0.264187	0.058327	-0.271049	-0.476909	-0.888628	-1.75324	-1.01214	-0.847456	0.140671	-0.970972	-1.13566	-1.01214	0.0789129	-0.065189	0.0789129	0.428875	0.243601	0.243601	-0.312221	0.428875	-0.147533	0.161257	-0.497495	-0.168119	-0.147533	0.264187	-0.065189	0.058327	-0.353393	-0.476909	-0.271049	-0.312221	-0.518081	0.017155	-1.30035	-0.888628	0.058327	-0.435737	-0.147533	0.387703
474	-0.199672	0.192208	0.0690456	0.203404	-0.233262	0.796823	1.13272	0.987165	0.875199	0.270584	0.595285	1.06554	0.74084	1.03195	-0.0317236	0.0354558	0.197806	0.561695	0.679259	0.712849	0.556097	0.796823	0.768832	0.819216	0.556097	0.718447	0.875199	0.791225	0.0690456	-0.0653134	0.203404	0.539302	0.371353	-0.210869	0.102635	-0.132493	0.34896	0.192208	-0.0317236	0.136225	-0.0429202	-0.00933048
475	-0.162896	0.0670747	0.297045	-0.162896	-0.162896	0.0670747	0.18206	0.469523	0.0670747	0.124567	-0.220388	-0.277881	0.124567	-0.220388	0.18206	-0.162896	0.325792	-0.162896	-0.191642	-0.191642	-0.191642	-0.220388	-0.134149	-0.249135	-0.0479105	0.095821	0.297045	-0.134149	-0.105403	0.18206	-0.0479105	0.0095821	0.18206	-0.105403	-0.105403	0.0095821	-0.105403	0.41203	0.124567	-0.220388	-0.220388	0.0095821
476	0.166855	-0.033371	0.166855	-0.033371	-0.033371	-0.033371	-0.033371	-0.033371	0.166855	-0.033371	-0.033371	0.166855	0.367081	1.56844	-0.033371	-0.033371	1.06787	0.166855	-0.033371	1.06787	0.567307	0.166855	0.066742	0.266968	0.367081	0.467194	0.266968	0.467194	-0.033371	-0.033371	-0.033371	-0.033371	0.166855	0.166855	-0.033371	-0.033371	0.166855	-0.033371	1.16798	0.166855	-0.033371	0.166855
477	0.0587002	-0.0419287	0.159329	-0.0754717	0.125786	1.53459	2.10482	2.30608	1.70231	0.997903	0.494759	0.192872	0.494759	-0.0754717	-0.0754717	0.0754717	0.863731	0.159329	0.00838574	0.0587002	0.0419287	0.528302	0.595387	0.763102	0.796645	0.444444	0.0922431	0.226415	0.125786	-0.142558	0.662473	0.930817	1.16562	0.125786	0.159329	0.192872	-0.176101	0.259958	0.226415	-0.276729	-0.310272	-0.109015
478	0.102303	-0.103734	0.265415	-0.189582	-0.120903	-0.000715404	-0.0779791	0.686073	1.04664	-0.0350548	0.789091	0.720412	-0.0951488	-0.189582	-0.00500783	0.00786945	-0.45142	-0.520099	-0.0350548	-0.352694	-0.356987	-0.48576	-0.163828	0.063671	-0.429958	-0.02647	0.0293316	-0.266846	0.093718	-0.0951488	-0.155243	0.0422089	0.583055	0.849185	0.419942	0.0593786	0.505791	0.711827	0.0679634	-0.163828	0.110888	-0.155243
479	-0.0968391	-0.0968391	-0.0968391	0.135575	0.135575	0.135575	0.367989	-0.0968391	0.367989	0.600403	-0.0968391	0.600403	0.832817	-0.0968391	-0.0968391	0.251782	0.251782	0.600403	-0.0968391	0.135575	-0.0968391	0.0193678	0.251782	-0.329253	0.135575	0.251782	0.600403	0.251782	-0.0968391	0.135575	-0.329253	-0.0968391	0.367989	-0.0968391	-0.0968391	-0.0968391	-0.0968391	0.367989	0.135575	0.135575	-0.0968391	-0.0968391
480	0.245566	-0.207787	0.290902	-0.253122	0.381572	0.653584	0.472243	0.064225	-0.207787	0.336237	0.200231	0.200231	0.10956	0.290902	-0.27579	0.245566	0.834926	0.10956	-0.253122	-0.207787	-0.457131	-0.343793	-0.615805	-0.593137	-0.706475	-0.774478	-0.729143	-0.298458	-0.0264456	0.0188897	0.200231	0.154896	0.0188897	0.78959	0.381572	0.78959	-0.0264456	0.0188897	0.69892	0.10956	0.562914	0.472243
481	0.0144209	-0.0201892	0.0490309	-0.0201892	-0.0201892	-0.0201892	0.0490309	0.845063	1.53726	-0.0201892	1.50265	0.464352	0.291301	-0.0201892	0.273996	-0.26246	-0.15863	-0.43551	0.0490309	-0.452815	-0.33168	-0.314375	-0.4009	0.377827	-0.279765	0.135556	0.395132	-0.33168	-0.0547993	0.0490309	0.0144209	0.706622	1.22577	0.0144209	0.914283	0.291301	1.12194	0.879673	0.360522	0.0144209	0.498962	-0.15863
482	-0.0127952	0.0383857	-0.0127952	-0.0127952	-0.0127952	-0.0127952	-0.0127952	0.0383857	-0.0127952	0.0895667	1.06201	0.294291	0.0383857	0.294291	0.0127952	-0.0127952	-0.0127952	-0.0127952	-0.0127952	-0.0127952	-0.0127952	0.0383857	-0.0127952	-0.0127952	0.0895667	0.0383857	0.0127952	-0.0127952	-0.166338	0.140748	-0.166338	-0.0639762	-0.166338	-0.166338	-0.166338	-0.0639762	-0.0639762	-0.166338	-0.166338	-0.166338	-0.166338	-0.166338
483	-0.0823465	0.0920343	0.266415	-0.314854	-0.227664	0.353605	0.121098	1.39989	1.3127	1.60333	1.77771	1.9521	1.3127	1.10926	0.0484391	-0.0387513	0.121098	-0.140473	-0.11141	-0.00968782	0.73143	0.586113	0.920343	1.74865	1.57427	1.28364	1.29817	1.12379	-0.0242195	0.00484391	0.0339074	0.0629708	0.121098	0.295478	0.0920343	-0.0242195	0.208288	0.00484391	0.0629708	-0.11141	-0.11141	-0.0242195
484	0.229005	-0.288277	-0.029636	-0.029636	0.229005	0.164345	-0.029636	-0.0942963	0.196675	-0.223617	-0.255947	0.519977	0.584637	0.519977	-0.110461	0.132015	0.229005	0.309831	0.342161	0.600802	0.422986	0.24517	0.536142	0.471481	0.519977	0.487647	0.552307	0.503812	0.229005	-0.191287	0.713958	-0.223617	-0.223617	0.390656	0.778618	0.0673545	-0.191287	-0.126626	0.0673545	0.0350243	-0.288277	-0.546919
485	-0.0410054	-0.0410054	-0.0410054	-0.0410054	-0.0410054	-0.0410054	-0.0410054	0.697092	-0.0410054	-0.0410054	0.205027	0.45106	0.45106	0.205027	0.0820108	-0.164022	-0.656087	-0.656087	-0.287038	-0.656087	-0.656087	-0.656087	-0.164022	-0.656087	-0.53307	-0.53307	-0.656087	-0.410054	0.205027	-0.0410054	-0.0410054	0.697092	0.943125	0.45106	0.205027	-0.0410054	0.205027	-0.0410054	0.45106	0.697092	0.697092	0.697092
486	0.0747532	-0.0448519	0.0149506	-0.104654	-0.104654	-0.104654	0.0149506	0.792384	1.0914	-0.104654	1.33061	0.433569	0.433569	-0.104654	0.0149506	-0.0149506	-0.164457	-0.403667	0.0448519	-0.403667	-0.254161	-0.373766	-0.343865	0.343865	-0.284062	0.194358	0.762483	-0.194358	-0.0448519	0.0149506	-0.0448519	0.493371	0.911989	0.134556	0.911989	0.553174	1.39041	1.0914	0.433569	-0.0448519	0.373766	0.0747532
487	0.157233	-0.162562	-0.0986034	-0.00266496	0.189212	0.28515	-0.0986034	-0.0346445	0.253171	-0.194542	-0.0986034	0.477027	0.604945	0.540986	-0.146573	0.125253	0.28515	0.253171	0.397079	0.540986	0.429058	0.269161	0.524997	0.461038	0.524997	0.509007	0.556976	0.461038	0.157233	-0.130583	0.572966	-0.194542	-0.32246	0.253171	0.796822	-0.00266496	-0.29048	-0.162562	0.0293145	-0.00266496	-0.32246	-0.482357
488	0.142952	-0.142952	-0.12253	0.0204217	0.265482	0.24506	-0.0612651	-0.24506	0.367591	0.204217	-0.142952	-0.265482	-0.428856	-0.939398	0.132741	-0.132741	-0.194006	-0.0816868	0.24506	0.204217	0.377801	0.316536	0.520753	1.37846	1.10277	0.908766	0.194006	0.806657	-0.306325	0.306325	0.0816868	0.0408434	0.673916	1.04151	-0.183795	0.367591	1.04151	0.285904	0.530964	0.326747	0.428856	0.0204217
489	-0.0517545	-0.0517545	-0.0517545	-0.0517545	-0.0517545	-0.0517545	-0.0517545	-0.0517545	0.362281	-0.0517545	-0.0517545	0.0517545	0.258772	-0.0517545	-0.310527	0.310527	-0.310527	-0.621054	-0.258772	-0.621054	-0.621054	-0.569299	-0.621054	-0.155263	-0.569299	0.569299	0.103509	-0.46579	-0.0517545	0.155263	-0.0517545	0.672808	0.672808	0.0517545	0.0517545	0.258772	0.0517545	0.0517545	0.155263	1.29386	-0.155263	-0.155263
490	0.0308827	-0.0345159	0.0526822	-0.187113	0.0308827	0.314276	0.183479	0.379675	0.59767	0.292477	0.118081	0.641269	0.61947	0.227078	-0.241611	0.270677	1.39335	0.924663	0.826565	0.804766	0.924663	0.870164	0.902863	0.728467	0.859264	1.30615	1.01186	1.14266	-0.339709	0.314276	0.575871	0.706668	-0.0127164	-0.165313	0.0744817	0.488673	1.05546	0.510472	0.401474	0.227078	0.575871	0.61947
491	0.143537	-0.102526	-0.102526	-0.102526	-0.102526	-0.102526	-0.102526	-0.102526	-0.102526	-0.102526	-0.102526	-0.102526	0.635663	-0.102526	0.143537	-0.225558	0.143537	-0.348589	0.266568	-0.348589	-0.348589	-0.348589	-0.225558	-0.102526	-0.348589	1.25082	-0.102526	0.0205053	-0.102526	0.143537	-0.102526	0.143537	0.143537	-0.102526	0.3896	0.143537	0.3896	-0.102526	0.143537	0.3896	-0.102526	-0.102526
492	-0.110555	-0.110555	-0.110555	-0.110555	-0.110555	-0.110555	-0.110555	-0.110555	-0.110555	-0.110555	-0.110555	-0.110555	-0.110555	0.552776	-0.442221	0.552776	-0.608054	-0.773887	-0.773887	-0.773887	-0.773887	-0.773887	-0.773887	-0.608054	-0.773887	-0.773887	-0.773887	-0.608054	-0.442221	0.552776	-0.442221	-0.442221	-0.442221	-0.110555	0.221111	-0.110555	-0.442221	-0.110555	-0.110555	-0.442221	-0.442221	0.221111
493	-0.156087	0.150969	-0.186793	-0.0639701	-0.248204	-0.309615	-0.739494	-0.647377	-0.585966	-0.555261	-0.493849	-0.248204	-0.27891	0.580849	-0.0179116	-0.0025588	-0.555261	-0.493849	-0.217498	-0.739494	-0.616672	-0.647377	-0.524555	0.0281468	-0.202146	-0.202146	-0.232851	-0.0946758	0.0588525	-0.0332645	0.0895581	-0.0639701	0.212381	0.64226	-0.0332645	0.120264	0.150969	0.120264	0.181675	0.519437	0.611554	0.519437
494	0.0748337	-0.149667	-0.149667	-0.149667	-0.149667	-0.149667	-0.149667	0.0748337	-0.149667	-0.149667	0.523836	0.299335	0.299335	-0.149667	-0.0374168	0.187084	-0.149667	-0.261918	-0.374168	-0.374168	-0.374168	-0.374168	-0.261918	-0.149667	-0.374168	-0.374168	-0.374168	-0.149667	-0.374168	0.299335	-0.374168	-0.149667	-0.149667	0.523836	0.748337	-0.374168	-0.149667	-0.374168	0.748337	-0.374168	0.523836	0.0748337
495	0.243247	-0.243247	-0.0810824	-0.243247	-0.243247	-0.243247	-0.243247	-0.243247	-0.243247	-0.243247	-0.0810824	-0.243247	-0.243247	-0.243247	2.77556e-17	0	-0.0810824	0.162165	0.0810824	0.324329	0.810824	0.324329	-0.0810824	0.324329	0.810824	0.891906	0.405412	0.729741	0.0810824	-0.0810824	-0.0810824	-0.243247	-0.243247	-0.243247	-0.243247	-0.243247	-0.243247	0.0810824	-0.243247	-0.243247	-0.243247	-0.243247
496	0.176594	-0.174158	-0.0426262	-0.291076	-0.232617	-0.247232	-0.0426262	-0.188773	-0.0718556	0.0304473	-0.0718556	-0.218002	-0.0864703	-0.218002	0.0304473	-0.0353188	0.00852524	-0.276461	0.0231399	-0.22531	-0.19608	-0.239925	-0.210695	-0.261847	-0.0572409	-0.22531	-0.663751	-0.671058	-0.320305	0.322741	-0.378764	-0.437223	-0.58337	-0.291076	-0.671058	-0.685673	-0.422608	-0.744131	-0.758746	-1.05104	-1.0072	-0.904893
497	0.160029	-0.160029	-0.143184	-0.193719	-0.210564	1.4571	1.49079	1.10336	1.94561	0.901214	1.20443	0.934904	0.968594	1.42341	-0.210564	0.193719	0.101071	0.235832	0.412705	0.0673805	0.075803	0.193719	0.69065	0.446396	0.379015	0.379015	0.176874	0.320057	0.0926482	-0.075803	-0.0589579	0.00842256	-0.176874	-0.0252677	0.227409	0.36217	0.227409	-0.0589579	0.0926482	-0.00842256	-0.0421128	0.109493
498	0.352342	-0.281874	0.563748	-0.91609	-0.704685	-0.387577	-0.598982	-0.493279	-0.281874	-0.704685	-0.810388	-0.91609	-0.810388	-0.91609	0.0352342	-0.0704685	0.352342	0.140937	0.299491	0.0352342	-0.176171	0.0352342	0.193788	-0.12332	-0.12332	-0.0704685	-0.0176171	0.193788	0.352342	-0.387577	0.0352342	-0.0704685	-0.91609	-0.810388	-1.1275	-0.598982	-0.704685	-0.598982	-0.387577	-0.493279	-0.176171	-0.0704685
499	-0.192236	0.0640788	-0.192236	-0.192236	-0.192236	-0.192236	-0.192236	0.576709	-0.192236	-0.192236	-0.192236	-0.192236	-0.192236	0.576709	-0.192236	0.448552	-0.448552	-0.448552	-0.448552	-0.448552	-0.448552	-0.448552	-0.320394	-0.192236	-0.448552	-0.192236	-0.448552	-0.0640788	-0.448552	0.320394	-0.961182	-0.704867	-0.961182	-0.192236	-0.448552	-0.192236	-0.961182	-0.704867	-0.704867	0.320394	-0.961182	-0.961182
500	-0.20557	0.0685233	-0.20557	-0.20557	-0.20557	-0.20557	-0.20557	0.0685233	-0.20557	-0.20557	-0.20557	0.342616	0.616709	0.0685233	0.0685233	0.20557	-0.20557	-0.342616	-0.342616	-0.342616	-0.342616	-0.342616	-0.0685233	-0.20557	-0.342616	-0.0685233	-0.0685233	-0.20557	-0.20557	0.0685233	-0.479663	0.342616	0.342616	0.342616	2.80945	0.0685233	-0.479663	0.616709	0.890802	-0.20557	0.616709	0.890802
501	-0.087549	0.0437745	-0.218872	-0.218872	-0.087549	0.0437745	0.437745	0.175098	-0.087549	0.0437745	-0.087549	-0.218872	0.0437745	-0.218872	0.24076	-0.284534	-0.0218872	-0.0218872	-0.0218872	-0.0218872	-0.153211	-0.087549	0.306421	0.0437745	-0.153211	-0.087549	-0.153211	-0.087549	0.306421	-0.218872	-0.087549	0.306421	-0.218872	-0.218872	0.700392	0.306421	-0.350196	-0.218872	-0.350196	0.306421	2.14495	0.963039
502	0.0319814	0.159907	-0.22387	-0.22387	-0.22387	-0.22387	-0.22387	-0.22387	-0.22387	-0.22387	-0.0959443	0.159907	-0.0959443	-0.0959443	-0.0959443	-0.0319814	0.0319814	-0.159907	-0.159907	-0.159907	-0.159907	-0.159907	-0.159907	0.0319814	-0.159907	-0.0319814	-0.0319814	0.22387	0.0319814	-0.0959443	-0.0959443	-0.22387	0.0319814	-0.22387	-0.22387	-0.0959443	-0.22387	0.0319814	-0.0959443	-0.22387	-0.22387	0.0319814
503	0.0378276	-0.0338457	-0.213029	-0.23692	-0.296648	0.0497731	-0.12941	-0.0935734	0.921798	0.921798	0.993471	0.885961	1.08904	0.30063	0.0856097	-0.0816279	0.736642	0.121446	0.240902	0.802342	0.718724	0.963607	1.07709	1.04723	1.34586	1.29808	1.3817	1.33989	-0.12941	0.121446	-0.260811	-0.0696823	-0.571395	-0.284702	-0.34443	-0.284702	-0.750578	-0.272757	-0.595286	-0.463885	-0.380266	-0.655014
504	0.201897	-0.23074	-0.23074	-0.23074	-0.23074	-0.23074	-0.144212	-0.144212	-0.23074	-0.23074	-0.23074	-0.057685	0.548007	-0.23074	-0.360531	0.418216	-0.057685	-0.490322	0.504744	-0.490322	-0.490322	-0.360531	-0.360531	-0.100949	-0.360531	0.504744	-0.447059	0.11537	0.0288425	-0.057685	-0.317267	0.201897	0.374952	0.0288425	0.374952	0.11537	0.721062	0.288425	-0.057685	0.11537	0.548007	0.634535
505	0.329257	-0.329257	-0.282221	-0.188147	-0.329257	-0.376294	-0.235184	-0.0940735	-0.329257	-0.376294	0.14111	0.0940735	0.282221	-0.14111	-0.0705552	0.0705552	0.0940735	-0.117592	-0.117592	0.376294	0.0940735	-0.188147	-0.14111	-0.14111	0.399813	0.470368	0.0940735	0.235184	-0.0470368	0.0470368	0.470368	0.940735	1.12888	0.329257	0.987772	0.799625	0.658515	0.470368	1.08185	0.282221	0.893699	0.282221
506	0.270508	-0.111386	-0.397806	-0.111386	0.0795612	-0.302333	0.0795612	0.0795612	-0.302333	-0.206859	-0.397806	-0.206859	-0.206859	-0.206859	-0.111386	-0.0159122	-0.063649	-0.827437	-0.970647	-0.92291	-0.875174	-0.541016	-0.588753	-0.7797	-0.63649	-0.541016	-0.49328	-0.827437	-0.111386	0.0795612	-0.206859	-0.206859	-0.302333	0.461455	0.270508	-0.111386	-0.111386	-0.302333	-0.302333	0.0795612	-0.0159122	0.270508
507	-0.283131	0.0566261	-0.283131	-0.283131	-0.283131	-0.283131	-0.283131	0.73614	-0.283131	-0.283131	0.0566261	0.0566261	0.0566261	-0.283131	-0.113252	0.226504	-0.113252	-0.283131	-0.283131	-0.283131	-0.283131	-0.283131	-0.113252	-0.113252	-0.283131	0.0566261	-0.283131	-0.283131	-0.283131	0.396383	-0.622887	0.0566261	0.0566261	-0.622887	2.43492	-0.283131	-0.622887	0.73614	0.73614	-0.283131	-0.283131	0.73614
508	0.255633	-0.204506	-0.204506	-0.409012	0.15338	1.02253	0.204506	-0.204506	-4.16334e-17	0.0511265	0.306759	0.715771	-0.102253	-0.664645	0.178943	-0.178943	0.766898	-0.460139	-0.536828	-0.102253	-0.0511265	0.102253	0.741334	0.715771	-0.178943	-0.485702	-0.0511265	-0.178943	-0.102253	0.0511265	0.511265	0.306759	0.869151	1.27816	1.17591	0.409012	0.357886	0.357886	0.15338	0.460139	0.306759	0.818024
509	0.0618785	-0.0618785	-0.43315	-0.309393	-0.185636	-0.556907	-0.371271	-0.309393	-0.43315	-0.247514	-0.495028	-0.618785	-0.556907	-0.742542	0.247514	-0.247514	0.154696	0.309393	-0.309393	-0.525968	-0.371271	-0.0618785	-0.618785	-0.43315	-0.340332	-0.371271	-0.123757	-0.185636	-1.38778e-17	-2.77556e-17	0.866299	0.928178	0.43315	0.185636	-0.247514	0.618785	-0.247514	0.309393	-0.123757	-0.0618785	-0.556907	-0.123757
510	0	0	-0.403377	-0.358557	-0.0896393	-0.448197	-0.448197	-0.179279	0.0896393	-0.448197	-0.179279	-0.313738	-0.0448197	-0.268918	0.0448197	-0.0448197	0.358557	0.380967	0.605066	0.380967	0.605066	0.605066	0.717115	0.268918	0.246508	0.470607	0.515426	0.537836	-0.0896393	0.0896393	0.0448197	-0.224098	0.0448197	0.179279	0.941213	0.448197	0.717115	0.717115	0.493016	0.806754	0.717115	0.761934
511	0.0905706	-0.0831009	-0.424842	-0.352012	-0.329602	-0.413637	-0.408035	-0.318398	-0.329602	-0.329602	-0.256772	-0.335205	-0.217556	-0.380023	0.381891	-0.385626	-0.772185	-0.494871	-0.464058	-0.536888	-0.37162	-0.335205	-0.637729	-0.416438	-0.494871	-0.125118	-0.374421	-0.500473	-0.0494871	0.0457522	-0.755378	-1.24278	-1.03549	-0.794594	-0.335205	-0.0774986	-0.536888	-0.520081	0.129787	-0.54249	-1.20356	-0.929049
512	0.102551	-0.0959345	-0.274571	-0.69139	-0.572299	-0.195177	-0.0165404	0.0231566	0.0430051	0.499521	1.09498	1.05528	0.360582	0.301036	0.0827022	-0.0959345	-0.304344	-0.681466	-0.552451	-0.36389	-0.175329	-0.0959345	0.459824	0.717855	0.757552	0.836946	0.866719	0.320884	0.0231566	-0.0165404	0.142248	0.757552	0.618612	0.559067	0.459824	0.0827022	0.00330809	-0.15548	0.201793	0.162096	0.0827022	0.0231566
513	0.0271681	-0.00905602	-0.407521	-0.624865	-0.697314	-0.479969	-0.697314	0.0271681	-0.407521	-0.407521	-0.516193	0.715426	-0.588641	-0.0815042	-0.0633921	0.0633921	-0.606753	-0.443745	-0.00905602	-0.262625	-0.13584	-0.443745	-0.0815042	-0.0815042	-0.316961	-0.00905602	-0.371297	-0.371297	-0.00905602	-0.00905602	0.13584	-0.298849	-0.0452801	0.316961	-0.0815042	-0.0452801	0.534305	0.316961	0.0633921	-0.117728	0.0271681	-0.262625
514	0.204661	-0.215649	-0.471132	-0.693649	-0.825511	-0.57827	-0.685408	-0.0837873	-0.124994	-0.174442	-0.619477	-0.784304	-0.833753	-0.668925	0.118126	-0.120874	-0.52058	-0.598873	-0.776063	-0.846115	-0.829632	-0.743097	-0.594753	-0.780184	-0.664804	-0.553546	-1.07275	-1.07275	-0.0343391	0.0480747	0.534316	-0.0673046	0.0810402	-0.149718	-0.0673046	-0.133236	-0.182684	-0.174442	-0.15796	-0.33927	-0.223891	-0.141477
515	0.0915077	-0.0841871	-0.743042	-0.874814	-0.699119	-0.743042	-0.743042	-0.523424	-0.743042	-0.874814	-0.918737	-0.918737	-0.962661	-1.18228	0.047584	-0.0183015	0.574668	-0.0841871	-0.215958	-0.172034	-0.325767	-0.0183015	0.223279	0.179355	-0.193996	-0.0183015	0.00366031	-0.281844	-0.172034	0.135431	0.135431	0.135431	0.00366031	-0.215958	0.0915077	-0.215958	-0.435577	-0.172034	0.794287	1.40922	-0.259882	0.00366031
516	0.0469938	-0.0443085	-0.925107	-0.903624	-0.758615	-0.780097	-0.656571	-0.645829	-0.586751	-0.597493	-0.608234	-0.602864	-0.543786	-0.495449	-0.119499	0.119499	-0.385349	-0.302103	-0.27525	-0.122184	-0.192003	-0.291362	-0.299418	-0.237654	-0.412203	-0.178577	-0.20543	0.283306	-0.0604206	0.0577353	-0.404147	-0.183947	-0.162464	-0.033567	0.00402804	-0.463225	-0.398776	-0.452483	-0.0765328	-0.473966	-0.785468	-0.597493
517	0.371879	-0.36825	-1.15192	-1.13015	-0.966884	-0.912463	-0.814505	-0.760083	-0.738315	-0.792736	-0.607704	-1.01042	-0.868926	-0.564167	0.126983	-0.123355	-0.0199545	-0.379135	-0.166892	-0.319271	0.0126983	-0.112471	-0.00362808	-0.34104	0.0181404	0.143309	0.203173	0.573237	-0.183218	0.175962	-0.487977	-0.172334	-0.150565	0.045351	0.0780038	-0.302945	0.698406	-0.194102	0.578679	0.197731	-0.226755	0.252152
518	-0.0677627	0.0677627	-1.19714	-1.15197	-1.24232	-1.19714	-1.24232	-1.06162	-1.01644	-1.24232	-1.06162	-1.15197	-0.92609	-0.655039	-0.0451751	0.0451751	-0.293638	-0.203288	-0.135525	-0.0903502	-0.1807	-0.0677627	-0.383988	-0.112938	-0.383988	-0.293638	-0.271051	-0.496926	0.429164	-0.429164	-0.158113	-0.293638	0.564689	0.83574	1.10679	0.609864	-0.158113	-0.293638	-0.338813	0.0225876	0.383988	0.203288
519	0.113944	-0.0949537	4.99456	3.53228	2.54476	2.31687	2.24091	1.69018	1.72816	1.42431	1.57623	1.51926	1.34834	0.417796	-0.0474768	0.0284861	4.43434	2.58274	1.90857	1.74715	1.59522	1.79462	1.71866	1.75664	1.68068	1.58573	1.29137	0.740639	0.0949537	-0.0949537	0.835593	0.208898	0.151926	0.151926	0.132935	0.170917	0.284861	0.303852	0.189907	0.0949537	0.189907	0.151926
520	-0.0364282	0.034078	4.57467	2.91073	1.96595	1.19038	0.950658	0.866051	0.725038	1.35959	1.10577	1.13397	0.809646	0.104584	-0.05758	0.0481792	4.3279	2.56525	2.09991	2.09286	1.96595	1.68392	1.71918	1.4019	1.02821	1.4724	0.866051	0.760291	0.0622804	-0.0505294	0.428912	-0.17744	-0.191542	-0.0223269	-0.205643	-0.163339	-0.219744	-0.121036	-0.219744	-0.219744	-0.17744	-0.0928331
521	-0.0523001	0.0732201	3.83882	2.33258	1.66314	1.49578	1.28658	0.951861	0.951861	0.826341	0.658981	0.742661	-0.13598	0.0732201	0.0523001	-0.0523001	4.73838	2.0397	1.26566	1.14014	0.617141	0.868181	0.533461	0.512541	0.512541	0.2615	-0.11506	-0.0523001	0.19874	-0.21966	2.49994	1.45394	1.11922	0.993701	1.28658	0.826341	0.40794	1.11922	0.993701	0.951861	-0.13598	-0.01046
522	-5.55112e-17	-5.55112e-17	2.57321	2.28729	1.42956	2.71616	2.28729	2.00138	3.00207	2.43025	1.85843	2.00138	1.42956	0.857735	-0.35739	0.214434	0.571823	-5.55112e-17	-1.11022e-16	0.285912	0.428868	0.714779	0.0714779	-0.214434	0.214434	-0.285912	-0.285912	-0.35739	-0.428868	0.571823	0.428868	0.285912	0.428868	0.571823	0.285912	0.285912	0.285912	0.857735	0.714779	1.00069	0.714779	0.857735
523	-0.125383	0.125383	2.15937	2.24296	2.45193	2.85594	2.98133	3.12064	3.00919	2.80022	2.50766	2.96739	2.14544	1.76929	0.125383	-0.125383	1.80412	1.53246	1.67874	1.6857	1.9295	2.45193	2.4171	2.00613	1.79715	1.99916	1.84591	1.49763	0.0139314	-0.0139314	0.543326	-0.111451	-0.167177	-0.250766	-0.0278629	-0.09752	-0.0696571	-0.0696571	0.111451	-0.0835886	-0.0417943	0.0696571
524	-0.0261253	-0.0261253	2.7954	1.33239	0.809883	0.391879	0.0783758	0.600881	0.287378	0.705382	1.01889	0.182877	0.705382	1.01889	-0.0261253	0.0261253	1.17564	0.0261253	0.0261253	0.182877	0.0261253	-0.0261253	0.339628	-0.0261253	0.130626	0.0261253	0.0783758	-0.0261253	-0.0261253	0.0783758	1.43689	0.391879	0.182877	-0.0261253	0.0783758	-0.0261253	0.182877	1.12339	0.809883	-0.0261253	-0.0261253	-0.0261253
525	-0.284087	0.27316	2.1088	2.01046	1.22376	1.28932	1.25654	0.895966	1.02708	1.09264	1.35488	1.22376	0.30594	-0.284087	0.207602	-0.218528	0.994304	1.40404	1.24015	0.584563	0.895966	0.994304	0.486226	0.584563	0.355109	0.617343	0.420667	0.338719	0.109264	-0.0874114	1.02708	-0.349645	0.109264	0.502615	0.207602	1.61711	0.699291	0.895966	1.12542	0.27316	-0.841334	0.109264
526	0.0316657	-0.041409	1.77084	2.16545	2.03391	2.4139	2.63313	2.92543	2.13622	2.26775	3.6854	2.8962	2.69159	2.57467	0.112048	-0.107176	1.51508	1.21548	1.46393	1.39816	1.24471	1.34701	1.40547	1.46393	1.50778	1.46393	1.77084	1.42009	-0.041409	0.0462807	0.294735	0.19243	-0.158329	-0.304478	-0.143714	0.13397	-0.143714	-0.158329	-0.143714	-0.158329	-0.143714	-0.275248
527	0.0248581	-0.12429	3.75357	-0.422587	-0.0497162	-0.422587	-0.273439	-0.348013	-0.422587	-0.348013	-0.348013	-0.348013	0.919749	0.248581	-0.0497162	0.0994323	2.33666	-0.0870033	-0.0870033	-0.0870033	0.174007	-0.012429	-0.310726	0.174007	0.584165	-0.12429	-0.161578	0.0248581	0.0994323	-0.0497162	1.44177	-0.198865	-0.198865	-0.198865	0.0994323	1.66549	0.770601	-0.0497162	-0.198865	-0.273439	0.621452	-0.273439
528	-0.00249265	-0.00249265	1.22389	2.09133	1.85204	2.86904	2.2708	2.45027	1.85204	1.7623	1.58283	1.2538	1.2538	0.835037	-0.00249265	0.0124632	0.520963	0.476096	0.730346	0.580787	1.07433	1.43327	1.23885	1.52301	1.70248	1.3884	1.44823	1.41832	-0.00249265	-0.00249265	-0.00249265	0.0573309	0.117154	0.296625	0.0573309	-0.00249265	-0.00249265	-0.00249265	-0.00249265	0.0573309	0.176978	0.0872426
529	-0.283856	0.335466	2.19343	1.10962	1.10962	1.41928	0.799957	0.490296	0.490296	0.180635	0.490296	0.490296	0.799957	0.180635	-0.0516101	0.10322	1.26445	0.645127	0.799957	0.10322	0.10322	0.877372	0.10322	0.10322	0.0258051	0.10322	0.412881	0.10322	-0.129025	0.0258051	-0.438686	-0.283856	-0.593516	0.645127	-0.903177	-0.283856	0.335466	0.645127	-0.283856	0.180635	0.0258051	0.180635
530	-0.176303	0.176303	1.85119	1.41043	1.05782	1.32228	1.49858	0.793365	1.14597	1.23412	0.969668	1.32228	0.352607	0.264455	0.220379	-0.132228	1.32228	0.925593	0.969668	1.14597	0.925593	1.19005	1.1019	1.36635	0.837441	1.14597	1.19005	0.881517	0.0881517	-0.176303	-0.0881517	0	-0.176303	-0.176303	-0.176303	-0.440758	-0.52891	5.55112e-17	0.0881517	0.176303	-0.0881517	-0.440758
531	-0.165695	0.111747	2.0076	1.17527	1.45272	1.36024	1.22152	1.49896	1.49896	1.45272	0.389189	0.250468	1.36024	0.851593	0.134868	-0.119454	1.08279	0.920953	1.15215	0.920953	0.967193	0.990314	1.36024	1.5452	1.05967	1.03655	0.782232	0.574151	-0.119454	0.157988	-0.350656	-0.258175	0.0192668	0.296709	-0.720578	0.157988	-0.0269735	0.157988	-0.535617	-0.396896	-0.304415	-0.258175
532	0.114189	-0.0951575	1.82702	1.17995	1.6938	2.03637	2.15056	2.417	2.43603	2.32184	2.56925	2.74054	2.75957	1.78896	0.0475788	-0.0475788	1.25608	0.846902	1.24656	1.2656	1.48446	1.74138	1.83654	2.02686	2.01734	1.8746	1.96976	1.74138	-0.114189	0.0951575	-0.0190315	-0.209347	-0.24741	-0.24741	-0.0570945	0.171284	0.171284	0.171284	-0.0190315	-1.11022e-16	-0.38063	0.0190315
533	-0.193849	0.148238	2.26918	0.627159	0.421907	0.421907	-0.125432	0.490325	0.148238	0.421907	0.216655	-0.125432	0.148238	-0.262267	0.0114029	0.0114029	0.969246	-0.399101	-0.364893	0.0456116	-0.228058	0.0798203	0.114029	0.0114029	-0.228058	-0.262267	-0.501727	-0.228058	0.148238	-0.125432	0.421907	-0.262267	-0.193849	-0.399101	-0.262267	-0.94644	-0.672771	-0.672771	-0.535936	-0.741188	-0.467519	-0.467519
534	0.102109	-0.102109	2.04219	0.612657	1.1232	0.816876	0.918985	1.1232	0.204219	0.306328	0.204219	0.204219	0.102109	-0.204219	0.0510547	-0.0510547	1.53164	0.255274	0.306328	0.510547	0.86793	0.561602	0.816876	0.612657	0.561602	0.816876	0.663711	0.408438	0.102109	-0.102109	-0.408438	0.204219	0.102109	0.204219	0.204219	0.102109	-0.306328	-0.306328	-0.102109	-8.32667e-17	0.102109	-0.408438
535	0.00365664	0.00365664	1.38587	1.16647	1.56139	1.97824	2.26346	2.35122	2.5048	2.24152	2.26346	2.2854	2.2854	1.82466	0.0804461	-0.0731328	1.01289	0.749611	0.96901	1.30908	1.49557	1.42975	1.76981	1.76981	1.69302	2.05503	1.61624	0.88125	-0.0182832	0.00365664	-0.106043	-0.698418	-0.127982	-0.259621	-0.632599	-0.4132	0.420514	-0.0841027	-0.281561	-0.347381	-0.45708	-0.259621
536	0.0922808	-0.0184562	1.86407	0.535229	0.313755	0.203018	0.424492	0.535229	0.203018	-0.129193	-0.350667	-0.682878	-0.682878	-0.682878	0.0922808	-0.23993	0.313755	1.6426	1.08891	-0.129193	-0.461404	-0.461404	-0.129193	-0.516772	-0.129193	0.258386	-0.295298	-0.184562	-0.350667	0.424492	-0.461404	-0.23993	-0.0184562	-0.682878	0.0922808	0.203018	0.424492	-0.23993	0.0922808	-0.350667	-0.572141	0.0922808
537	0.0606895	-0.0793632	1.18111	1.20912	0.032679	-0.0233421	0.144721	0.00466842	0.116711	0.0606895	0.00466842	-0.0513527	0.116711	-0.0233421	-0.0233421	0.0606895	0.452837	0.3548	0.6209	0.943022	0.802969	1.05506	0.915011	0.901006	0.915011	1.1531	0.704932	0.522863	0.144721	-0.163395	-0.751616	0.0887001	-0.387479	0.256763	-0.0513527	-0.191405	0.116711	-0.863658	-0.303448	-0.219416	-0.555542	0.0887001
538	-0.159177	0.148908	1.07316	1.07316	1.31963	-0.0975603	0.51861	-0.0975603	-0.220794	-0.220794	-0.220794	0.148908	-0.0975603	0.272142	0.364567	-0.344028	0.210525	0.333759	0.672652	0.641844	0.51861	0.580227	0.426184	0.30295	0.333759	-0.0975603	-0.0975603	-0.71373	-0.0359433	0.0256738	-0.0359433	0.148908	0.0256738	0.272142	-0.0975603	-0.0975603	-0.344028	0.0256738	-0.0359433	-0.344028	-0.220794	-0.159177
539	0.103836	-0.0908568	1.49265	0.610039	-0.168734	-0.246611	-0.246611	-0.181714	-0.142775	-0.103836	-0.0129795	-0.0389386	-0.168734	1.28498	0.0648977	-0.0778773	-0.162244	0.538651	0.259591	-0.110326	-0.207673	-0.240122	-0.460774	-0.525672	-0.233632	-0.389386	-0.162244	-0.0713875	-0.0259591	0.0259591	0.207673	-0.311509	-0.739834	-0.623018	-0.103836	-0.467264	-0.428325	-0.337468	-0.337468	0.0389386	-0.0389386	-0.441305
540	0.46003	-0.389256	0.969601	1.05453	-0.389256	-0.219399	-0.13447	-0.389256	-0.0495417	-0.219399	-0.13447	-0.389256	-0.389256	-0.13447	0.0778512	-0.13447	-0.00707738	-0.00707738	0.0778512	0.205244	0.0353869	0.16278	0.0778512	0.247708	0.0353869	-0.00707738	-0.0920059	-0.00707738	0.120315	-0.13447	-0.13447	0.884672	1.05453	1.05453	0.0353869	0.290173	0.290173	-0.0495417	-0.0495417	-0.0495417	0.120315	0.290173
541	-0.0412269	0.0936976	0.543446	1.44294	0.228622	0.138672	0.903245	0.813295	0.993194	0.67837	0.76832	0.138672	0.0487227	0.0037479	-0.0187395	0.0037479	0.880757	1.15061	0.723345	0.543446	0.813295	0.700858	1.15061	0.116185	0.116185	1.21807	0.76832	0.85827	-0.221126	0.183647	0.0487227	0.363547	-0.0412269	0.0487227	0.0037479	0.498471	0.273597	0.903245	0.228622	0.273597	0.363547	1.35299
542	0.321623	-0.340001	0.983247	0.983247	1.09352	0.431893	0.101081	0.321623	0.211352	-0.229731	-0.450272	-0.340001	-0.11946	-0.670813	-0.174595	0.211352	-0.11946	0.321623	0.156217	-0.00918922	0.70757	0.817841	0.321623	0.266487	0.321623	0.101081	-0.340001	-0.505407	0.211352	-0.229731	-0.340001	-0.11946	-0.00918922	0.101081	-0.450272	-0.11946	0.431893	-0.450272	-0.11946	0.101081	-0.229731	-0.229731
543	-0.0708694	0.0837548	1.55268	0.238379	0.161067	0.161067	0.0837548	0.315691	-0.0708694	0.00644267	-0.0708694	0.0837548	0.00644267	0.00644267	-0.186838	0.161067	1.0115	-0.109525	0.199723	0.0837548	0.315691	-0.0708694	-0.225494	-0.225494	-0.109525	-0.0708694	-0.148182	-0.109525	0.00644267	0.00644267	0.547627	0.238379	0.161067	0.238379	0.0837548	2.32581	0.238379	0.00644267	0.0837548	0.0837548	0.0837548	0.238379
544	0.162858	-0.158573	0.831435	0.612862	1.03715	1.20429	1.2943	1.60287	1.20429	0.535718	0.985722	0.445718	1.05001	0.690005	-0.0235716	0.0150001	0.259288	0.381431	0.34286	0.188573	0.555004	0.368574	0.458575	0.407146	0.362146	0.368574	1.10787	1.01144	-0.184287	0.188573	0.214287	0.175716	-0.312859	-0.364288	-0.428575	-0.415717	0.278574	0.43286	-0.364288	-0.390003	-0.00428575	-0.210002
545	-0.533096	0.41463	1.36236	-0.0592328	-0.296164	0.177699	-0.0592328	-0.296164	0.41463	0.177699	0.177699	0.41463	-0.770027	-1.24389	-0.177699	0.177699	0.296164	-0.177699	0.177699	-0.0592328	0.177699	0.177699	0.533096	0.296164	-0.177699	0.296164	0.888493	-0.177699	0.177699	-0.0592328	0.888493	-0.533096	-0.0592328	0.41463	-0.0592328	0.41463	-0.0592328	-0.0592328	0.651561	-0.533096	0.651561	-0.0592328
546	-0.047285	0.0836581	0.738373	0.520135	0.214601	0.127306	0.345544	0.782021	0.301897	1.04391	0.738373	0.651078	0.563783	0.301897	-0.178228	0.14913	-0.0691088	0.0400104	-0.00363731	-0.0909327	0.214601	0.14913	0.0400104	0.345544	0.0181865	-0.200052	0.0181865	0.192777	0.520135	-0.52741	0.170953	0.60743	0.782021	0.170953	0.127306	-0.00363731	0.43284	0.127306	0.0836581	-0.047285	0.345544	-0.047285
547	0.029896	-0.014948	0.343805	0.769823	0.702557	0.478337	0.478337	0.814667	0.747401	0.747401	1.26311	0.792245	0.792245	0.612869	0.0635291	-0.0710031	0.0411071	0.0859511	-0.0710031	-0.306435	-0.508233	-0.36249	-0.239168	-0.340068	-0.429756	-0.306435	-0.429756	-0.4746	0.164428	-0.171902	-0.0597921	0.18685	-0.014948	0.0747401	-0.306435	-0.306435	0.343805	0.680135	1.03889	0.276538	0.0747401	0.388649
548	-0.215771	0.229691	0.591629	0.368898	1.00925	1.00925	0.675154	0.591629	0.452422	0.0348017	0.675154	1.34335	0.925726	0.758678	-0.00696035	0.00696035	0.243612	0.104405	0.494185	0.508105	0.438502	0.215771	0.174009	0.702995	0.730836	0.466343	0.675154	0.522026	-0.0487224	0.0348017	0.368898	0.229691	-0.020881	0.146167	0.953567	-0.020881	-0.466343	-0.327136	0.424581	0.00696035	-0.354978	-0.243612
549	-0.230624	0.226812	0.432659	0.524146	0.661377	0.661377	0.386915	0.295428	0.798608	0.867224	1.32466	1.0502	0.729993	-0.116265	0.0552736	-0.0476496	0.352607	0.672813	0.215376	-0.150573	0.466967	0.364043	0.0209658	-0.184881	-0.116265	0.295428	-0.0247778	-0.00190599	0.272556	-0.276368	-0.29924	-0.985395	-0.710933	-0.390727	-0.253496	0.341171	-0.344983	-0.505086	-0.0933933	-0.505086	0.409787	0.112453
550	-0.136478	0.0818867	0.409434	0.464025	0.518616	0.191069	0.682389	0.955345	0.791572	0.627798	0.627798	1.11912	-0.136478	-0.191069	0.163773	-0.0545911	0.627798	0.24566	0.627798	0.545911	0.218365	0.327547	0.0818867	0.218365	0.272956	0.272956	0.272956	0.272956	0.136478	-0.191069	-0.300251	0.24566	0.136478	0.300251	-0.0272956	-0.300251	-0.300251	-0.409434	0.191069	-0.409434	-0.518616	0.0272956
551	0.101102	-0.141543	0.262865	0.586392	0.586392	0.667273	0.829037	0.829037	0.829037	0.748155	0.909918	0.909918	0.667273	0.424629	0.0606612	-0.0606612	0.222424	0.50551	0.384188	0.222424	0.262865	0.343747	0.181984	0.384188	0.0606612	0.424629	0.424629	0.222424	-0.303306	0.343747	0.667273	0.101102	-0.0606612	-0.0606612	0.101102	-0.869477	-0.141543	-0.869477	-0.626833	-0.545951	-0.222424	0.262865
552	0.145604	-0.203846	0.794582	0.0457612	-0.303688	-0.653138	-0.35361	0.445132	0.195525	0.445132	0.345289	-0.503374	-0.00416011	0.345289	0.170565	-0.104003	-0.228806	0.295368	-0.128963	-0.478413	-0.203846	-0.153924	-0.128963	0.220486	0.420171	0.819542	0.470093	-0.37857	-0.403531	0.395211	0.295368	0.694739	0.74466	0.345289	0.0457612	0.644817	0.395211	0.0457612	0.245447	-0.303688	-0.0540815	0.694739
553	0.194619	-0.230005	0.657846	0.156017	0.696448	0.329727	0.349028	-0.114198	0.291125	-0.133499	0.831556	1.6229	1.70011	1.19828	-0.1528	0.165668	0.513088	-0.0273432	0.657846	0.522738	0.493786	0.320077	0.455184	1.09212	0.522738	0.329727	0.889459	0.358679	-0.0948971	0.117415	0.310426	0.522738	0.233222	0.754351	0.850857	-0.0176927	-0.268607	-0.0369938	0.599942	0.0595117	-0.191403	-0.287908
554	-0.0810977	0.113537	0.892075	-0.0810977	0.308171	0.308171	0.113537	0.113537	0.502806	0.113537	1.08671	0.308171	-0.0810977	0.113537	0.113537	-0.178415	0.308171	-0.178415	0.69744	0.113537	0.113537	1.18403	0.405489	0.210854	-0.0810977	0.405489	-0.275732	0.113537	0.113537	-0.0810977	0.113537	-0.665001	-0.0810977	-0.275732	-0.470367	-0.275732	-0.665001	-0.470367	-0.470367	-0.470367	-0.275732	-0.470367
555	-0.105139	0.0931232	0.381505	0.417552	0.0390517	0.0931232	-0.123163	-0.519688	-0.699926	-0.71795	-0.735974	-0.195258	-0.645854	-0.862141	0.00300397	-0.0150199	-0.0781033	0.0570755	0.165219	0.129171	0.408541	0.0750994	-0.285378	-0.267354	-0.303401	-0.321425	-0.258342	-0.231306	0.309409	-0.285378	-0.573759	-0.844117	-0.844117	-0.753998	-0.735974	-0.826093	-0.862141	-0.267354	-0.357473	-0.537711	-0.808069	-1.47495
556	0.112938	-0.0102671	0.544158	0.236144	-0.0102671	-0.687898	-0.50309	-0.0102671	-0.195076	-0.441487	-0.687898	-0.811104	-0.811104	-0.256678	-0.0718699	0.0513357	0.667364	-0.256678	-0.28748	-0.133473	-0.133473	-0.318281	-0.164274	-0.349083	-0.28748	0.205343	-0.195076	-0.133473	-0.133473	0.0513357	0.0513357	-0.318281	-0.379884	-0.441487	-0.441487	-0.133473	0.667364	-0.256678	1.09858	-0.195076	-0.441487	-0.564692
557	-0.243475	0.340864	0.5746	0.165563	0.165563	0.866769	0.0486949	-0.360342	-0.418776	-0.360342	0.633034	0.340864	0.983637	0.516166	-0.272691	0.253214	0.136346	-0.126607	-0.331125	-0.389559	-0.214258	-0.447993	-0.243475	-0.00973898	-0.272691	-0.126607	0.136346	0.223997	-0.0681729	-0.00973898	-0.126607	-0.243475	-0.0681729	-0.360342	-0.126607	-0.243475	-0.360342	-0.360342	-0.126607	-0.243475	0.0486949	-0.0681729
558	0.0342277	-0.0522423	0.574665	0.131506	0.693562	0.347682	0.163933	0.0126102	0.109889	-0.16033	1.13672	1.91495	1.54745	1.05025	0.00180146	0.0126102	0.439556	-0.00360292	0.639518	0.747605	0.612496	0.207168	0.450365	1.28804	0.882715	0.35849	0.639518	0.553048	0.0990802	-0.0954773	0.509813	0.985398	0.801649	0.87731	1.17996	0.066654	-0.279226	-0.171139	0.369299	0.0126102	-0.214374	-0.235991
559	-0.0687532	0.0734948	0.173068	0.457564	0.443339	-0.253676	-0.225226	0.486014	0.286867	-0.082978	-0.196776	-0.29635	-0.339024	-0.111428	0.137506	-0.132765	0.41489	-0.29635	-0.346137	-0.175439	-0.438598	-0.523947	-0.403036	-0.367474	-0.44571	0.407777	-0.246563	-0.154102	-0.0972028	0.0877196	0.116169	-0.182552	-0.424373	-0.481272	-0.2679	-0.111428	0.315316	-0.082978	1.12613	0.301091	-0.29635	-0.595071
560	-0.00221812	-0.0288356	0.556748	0.0510168	0.663218	0.663218	0.503514	0.130869	0.237339	-0.135305	0.450279	0.982628	0.663218	0.583366	0.0110906	-0.0288356	0.343809	0.0110906	0.450279	0.357118	0.556748	0.663218	0.370426	0.769688	0.623292	0.383735	0.556748	0.397044	0.0510168	-0.00221812	0.237339	0.104252	-0.108688	0.104252	0.84954	-0.055453	-0.561185	-0.348245	0.397044	-0.215158	-0.428097	-0.428097
561	-0.0748547	0.0329361	0.715611	-0.110785	-0.146715	0.356308	0.212587	0.859332	0.284448	0.535959	0.320378	0.392238	0.140727	-0.00299419	0.0688663	-0.0568896	0.230552	-0.290436	-0.254506	-0.362297	-0.0928198	-0.182645	0.212587	0.338343	0.553925	1.03898	1.20067	0.931192	-0.0748547	0.104797	0.248518	0.60782	0.356308	0.535959	0.57189	0.0329361	-0.362297	-0.326366	1.21863	1.50608	0.0329361	0.320378
562	0.0663939	-0.0784655	0.265576	0.30179	-0.386292	-0.82087	-0.712225	-1.52706	-0.657903	-1.36409	-1.25545	-0.838977	-1.30977	-0.567366	-0.0965729	0.102609	0.0392327	-0.11468	0.428542	0.319898	0.555294	0.419489	0.274629	-0.0513044	0.0663939	-0.00603581	-0.0875192	0.256522	-0.169003	0.175038	-0.25954	-0.295755	-0.386292	-0.150895	-0.11468	-0.241432	-0.277647	0.247468	0.338005	-0.223325	-0.549258	-0.875192
563	0.0635041	-0.0317521	0.0635041	0.444529	-0.317521	-0.349273	-0.444529	-0.508033	-0.476281	-0.508033	-0.508033	-0.539785	-0.508033	-0.317521	0.015876	-0.015876	0.0793801	0.603289	0.174636	0.015876	0.0476281	0.333397	-0.508033	-0.222264	0.0793801	-0.23814	0.285769	6.93889e-18	-0.0317521	1.38778e-17	0.285769	0.317521	-0.190512	0.222264	0.349273	-0.381025	0.0635041	-0.15876	-0.254016	-0.15876	-0.0952562	-0.285769
564	-0.290609	0.28131	0.127868	0.351056	0.0999695	0.434751	0.448701	-0.485898	-0.876477	-0.388254	0.295259	0.197614	1.20196	0.46265	0.141817	-0.137168	-0.165066	-0.0534721	-0.130193	-0.116244	-0.241787	-0.332457	-0.583543	0.00232487	0.141817	0.399878	0.28131	-0.262711	0.0441726	-0.0395228	0.0581218	-0.123218	-0.234812	-0.499848	-0.234812	-0.471949	-0.27666	-0.137168	-0.304558	-0.416152	-0.220863	-0.206914
565	-0.00625904	0.0187771	0.344247	0.0688494	0.319211	0.168994	0.644681	0.394319	0.219066	-0.431874	-0.0312952	0.344247	0.594609	0.494464	-0.0563313	0.0563313	0.406837	0.231584	0.444392	0.431874	0.431874	0.356765	0.506982	-0.0688494	0.0938856	0.794898	1.04526	0.544536	0.168994	-0.181512	0.394319	0.294175	-0.506982	0.0187771	0.995187	0.0187771	-0.682235	-0.206548	0.244102	-0.281657	-0.181512	-0.381801
566	-0.216993	0.222222	0.112418	0.284967	0.237908	0.833985	0.881044	0.89673	1.13202	1.17908	0.818299	0.786926	1.03791	1.13202	-0.115032	0.120261	0.0575162	0.316339	0.39477	0.39477	0.371241	0.347712	0.496731	0.379084	0.379084	0.410456	0.332025	0.528103	-0.18562	0.175163	0.426143	0.379084	0.614378	0.0339868	0.253594	0.0339868	0.64575	0.457515	0.457515	0.206535	0.253594	0.26928
567	0.0269063	-0.0152079	0.293629	0.0690204	0.925342	0.377858	0.111135	0.0970966	0.195363	0.0830585	0.995532	2.30107	2.07646	1.19206	-0.0713601	0.0620014	0.209401	-0.0292459	0.777942	0.742847	0.567371	0.412953	0.412953	1.22014	1.17101	0.328724	0.700733	0.462086	0.0830585	-0.0853982	0.307667	1.22014	1.16399	1.31841	1.07976	0.111135	-0.183665	-0.0994362	0.616505	0.36382	0.0128682	-0.14155
568	-0.184237	0.131598	0.447432	-0.105278	0.131598	0.368473	0.447432	0.763266	0.921183	0.842224	0.842224	1.31598	0.368473	1.39493	-0.0657988	0.0131598	-0.0657988	-0.460592	-0.302674	-0.342154	-0.184237	-0.144757	0.171077	0.486911	0.486911	0.131598	0.052639	0.171077	-0.263195	0.368473	0.052639	0.131598	0.684307	0.210556	-0.500071	0.052639	-0.421112	-0.105278	0.368473	-0.0263195	0.131598	0.131598
569	0.11549	-0.113753	0.323892	0.0112885	0.0112885	-0.0929127	-0.666019	0.0946494	0.0321287	-0.353416	-0.0824926	-0.0929127	-0.457617	-0.811901	-0.0408121	0.0477589	0.14154	-0.00955178	0.15717	-0.212744	-0.176274	0.407253	0.188431	-0.342996	-0.165854	-0.0668624	-0.197114	0.292632	0.240531	-0.249215	-0.791061	-0.540978	-0.165854	-1.23913	-0.7077	-1.18703	-0.561818	-0.415937	-0.509718	-0.478457	-0.916102	-0.290895
570	0.0831218	-0.0831218	0.387902	-0.0554145	-0.221658	-0.471023	-0.249365	-0.332487	-0.471023	-0.471023	-0.332487	-0.415609	-0.498731	-0.526438	-0.0138536	-0.0138536	0.193951	-0.595706	-0.429462	-0.775803	-0.80351	-0.567999	-0.346341	-0.80351	-0.761949	-0.512584	-0.623413	-0.775803	-0.277073	0.30478	0.193951	-0.387902	-0.387902	-0.498731	-0.0831218	-0.637267	-0.692681	-0.554145	-0.637267	-0.60956	-0.554145	-0.60956
571	-0.0443371	-0.0443371	0.31036	-0.0443371	0.133011	0.31036	0.487708	-0.0443371	-0.0443371	-0.0443371	0.133011	2.26119	1.1971	1.5518	0.399034	-0.399034	-0.0443371	-0.31036	-0.31036	-0.487708	-0.399034	-0.31036	-0.487708	-0.487708	0.487708	0.0443371	-0.133011	0.399034	0.133011	-0.0443371	-0.0443371	-0.0443371	-0.0443371	-0.0443371	-0.0443371	-0.0443371	-0.0443371	-0.0443371	-0.0443371	-0.0443371	-0.0443371	-0.0443371
572	-0.19612	0.19612	0.0560344	0.182112	0.154095	0.966593	0.89655	0.980602	1.14871	0.910559	0.826507	0.89655	0.952585	1.1347	-0.0980602	0.112069	-0.0140086	0.168103	0.308189	0.308189	0.266163	0.224138	0.462284	0.357219	0.448275	0.266163	0.350215	0.441271	-0.140086	0.126077	0.574353	0.406249	0.350215	-0.154095	0.294181	0.19612	0.630387	0.518318	0.574353	0.280172	0.238146	0.364224
573	-0.012591	-0.012591	0.108283	0.0780643	0.0780643	0.621996	0.803307	-0.0428094	-0.0730279	0.380249	0.621996	1.13571	1.25658	0.984617	0.123392	-0.103246	-0.0277002	-0.405431	-0.329885	-0.284557	-0.22412	-0.435649	-0.541414	-0.390321	0.380249	0.198938	0.0931735	0.501122	-0.012591	0.0176274	-0.012591	0.0478458	-0.0428094	-0.0428094	-0.0428094	-0.0428094	-0.0428094	-0.012591	-0.0428094	-0.0428094	-0.0428094	-0.0428094
574	-0.261117	0.220945	0.0602577	0.0602577	-0.34146	-0.180773	0.0602577	-0.502147	-0.180773	-0.180773	-0.34146	-0.421804	-0.582491	-0.34146	-0.220945	0.140601	0.180773	0.703006	0.301288	-0.180773	0.0602577	-0.140601	-0.301288	-0.100429	-0.100429	-0.662835	-0.0200859	-0.381632	-0.261117	0.381632	-0.100429	0.220945	0.301288	-0.34146	-0.0200859	0.220945	0.542319	0.301288	-0.502147	-0.421804	-0.582491	-0.0200859
575	-0.498751	0.492951	-0.0637937	0.179782	0.231977	0.527748	0.597341	0.353765	-0.0463954	-0.220378	-0.324768	-0.481352	-0.394361	-0.429158	-0.00289971	-0.00289971	0.153685	-0.0898911	-0.272573	-0.185582	-0.159484	-0.281272	-0.159484	-0.211679	-0.220378	-0.176883	-0.159484	-0.081192	0.231977	-0.220378	-0.272573	-0.481352	-0.429158	-0.0637937	-0.342166	-0.237776	0.110189	-0.0115989	-0.081192	-0.655335	-0.951106	-0.568344
576	-0.129516	0.225728	0.136917	-0.0851104	-0.040705	0.625377	0.225728	-0.351543	-0.440354	0.00370045	0.847404	0.669782	1.51349	0.802998	0.0703086	-0.0851104	-0.307138	-0.462557	-0.617976	-0.462557	-0.484759	-0.351543	-0.728989	-0.506962	-0.218327	0.00370045	0.225728	-0.0629077	-0.0851104	0.00370045	0.181322	-0.0851104	-0.0851104	-0.129516	-0.129516	-0.129516	-0.129516	-0.040705	-0.040705	-0.129516	-0.0851104	-0.040705
577	0.245249	-0.207518	0.471633	-0.433902	-0.433902	-0.433902	-0.32071	-0.433902	-0.433902	-0.433902	-0.32071	-0.207518	-0.32071	-0.433902	0.471633	-0.32071	-0.207518	-0.830073	-0.999861	-0.886669	-0.999861	-0.999861	-0.943265	-0.943265	-0.999861	-0.999861	-0.999861	-0.999861	0.0188653	-0.207518	0.698016	-0.0943265	-0.0943265	-0.32071	-0.32071	-0.207518	-0.32071	-0.207518	-0.32071	-0.32071	-0.32071	-0.32071
578	0.0173217	-0.00866083	0.0173217	0.0173217	0.121252	-0.00866083	-0.00866083	-0.00866083	-0.0346433	-0.0606258	0.848761	0.251164	0.173217	0.147234	-0.00866083	-0.00866083	-0.00866083	-0.0346433	-0.0216521	-0.0216521	-0.00866083	0.0303129	0.121252	0.640901	0.692866	0.510989	1.74516	1.6802	0.0173217	-0.00866083	0.0173217	0.173217	-0.00866083	0.0952691	0.0173217	0.173217	0.147234	-0.00866083	0.0692866	0.121252	0.147234	0.199199
579	-0.0304008	-0.0304008	0.0608016	-0.0304008	-0.0304008	-0.0304008	-0.0304008	-0.0304008	-0.0304008	-0.0304008	0.0608016	0.243207	0.152004	-0.0304008	0.106403	0.0152004	-0.212806	-0.212806	1.70245	-0.167205	-0.258407	-0.258407	-0.258407	-0.258407	-0.258407	-0.212806	-0.0760021	-0.0304008	-0.121603	0.0608016	-0.121603	0.425611	-0.0304008	0.972826	-0.121603	-0.121603	0.0608016	0.0608016	-0.121603	1.42884	1.06403	1.24643
580	0.127586	-0.102068	0.0510342	-0.0255171	0.0510342	0.280688	0.739996	-0.0255171	0.0510342	1.88827	0.893099	0.663445	1.35241	2.11792	0.204137	-0.17862	-0.102068	-0.17862	-0.255171	-0.331722	-0.331722	-0.408274	-0.446549	-0.255171	0.318964	0.280688	-0.140344	-0.0637928	-0.0255171	-0.0255171	0.663445	0.280688	-0.0255171	-0.0255171	-0.0255171	-0.0255171	-0.0255171	-0.0255171	-0.0255171	-0.0255171	-0.0255171	-0.0255171
581	-0.0764542	0.152908	0.229362	-0.229362	0.0764542	-0.229362	-0.229362	-2.77556e-17	0.382271	-2.77556e-17	0.152908	0.458725	0.688087	0.840996	-0.344044	0.26759	0.152908	-0.382271	0.152908	-0.26759	0.229362	-0.114681	-0.152908	-0.382271	-0.344044	0.535179	0.64986	-0.152908	0	0	-0.152908	0.535179	0.152908	0	0.688087	-0.382271	-0.0764542	0.382271	0.0764542	1.22327	0.688087	-0.152908
582	-1.38778e-17	-1.38778e-17	-1.38778e-17	-1.38778e-17	-1.38778e-17	-1.38778e-17	-1.38778e-17	0.530746	-1.38778e-17	-1.38778e-17	-1.38778e-17	-1.38778e-17	0.530746	-1.38778e-17	-0.176915	0.176915	-0.35383	-0.35383	-0.265373	-0.35383	-0.35383	-0.35383	-0.35383	-0.35383	-0.35383	-0.265373	-0.35383	0.0884576	-1.38778e-17	-1.38778e-17	0.176915	-1.38778e-17	0.35383	-1.38778e-17	0.707661	-1.38778e-17	0.35383	-1.38778e-17	-1.38778e-17	0.176915	-1.38778e-17	0.35383
583	0.00332621	0.00332621	-0.00237587	-0.00237587	-0.00237587	0.0204325	0.0318366	0.271324	0.0660491	0.00902829	0.128772	-0.00237587	0.242814	0.373961	0.000475173	-0.00237587	0.000475173	0.0204325	0.362557	-0.00522691	0.228558	0.0175814	0.134474	0.31409	0.00332621	0.0204325	0.0546449	0.0803043	-0.00237587	-0.00237587	-0.00237587	-0.00237587	-0.00237587	-0.00237587	-0.00237587	0.00902829	-0.00237587	-0.00237587	-0.00237587	-0.00237587	-0.00237587	-0.00237587
584	-0.0026817	0.00134085	-0.0026817	-0.0026817	0.00134085	0.00134085	0.130063	0.83401	0.733446	0.10995	0.0938596	0.0616792	0.105927	0.0576566	-0.0328509	0.0355326	-0.00871554	0.00938596	-0.0308396	-0.0348621	-0.0227945	-0.0187719	-0.0107268	0.0254762	0.00737468	0.669085	1.05324	1.1538	-0.0429073	0.0415664	-0.0429073	0.182356	0.423709	0.480025	1.05525	0.319123	0.210514	0.146153	0.130063	0.0536341	0.407619	0.560476
585	-0.00286188	-0.00286188	-0.00286188	-0.00286188	-0.00286188	-0.00286188	-0.00286188	0.0658233	0.477934	0.787017	0.443592	0.100166	-0.00286188	-0.00286188	0.0658233	-0.0543757	-0.38063	-0.363459	-0.363459	-0.38063	-0.38063	-0.38063	-0.38063	-0.311945	-0.38063	-0.38063	-0.38063	-0.346288	-0.00286188	-0.00286188	-0.00286188	-0.00286188	-0.00286188	-0.00286188	-0.00286188	-0.00286188	0.100166	-0.00286188	-0.00286188	0.0658233	0.649647	0.409249
586	-0.0030302	-0.0030302	-0.0030302	-0.0030302	-0.0030302	0.833305	-0.0030302	-0.0030302	-0.0030302	-0.0030302	0.142419	-0.0030302	0.142419	1.92418	-0.130299	0.142419	-0.112117	-0.112117	-0.130299	-0.130299	-0.112117	0.433319	0.942392	-0.130299	-0.130299	0.015151	-0.0575738	0.4515	-0.0030302	-0.0030302	-0.0030302	0.651493	-0.0030302	0.796942	0.178782	0.687855	2.39689	2.21508	-0.0030302	-0.0030302	-0.0030302	-0.0030302
587	0.0163158	-0.0138057	0.0163158	-0.0288664	-0.0138057	0.528381	1.01032	0.061498	-0.0891093	0.438016	1.17599	1.37178	1.71818	1.20611	0.129271	-0.119231	-0.0514575	-0.134292	-0.194534	-0.171943	-0.0665182	-0.149352	-0.322551	-0.0966397	0.618745	0.686518	0.362713	0.573563	-0.0288664	0.0163158	0.603684	0.0765587	-0.0891093	-0.0891093	-0.0891093	-0.0891093	-0.0891093	-0.0891093	-0.0891093	-0.0891093	-0.0740486	-0.0891093
588	-0.0141538	-0.0141538	-0.0141538	-0.0141538	-0.0141538	-0.0141538	-0.0141538	-0.0141538	-0.0141538	-0.0141538	0.325536	-0.0141538	1.00492	0.665226	0.155691	-0.0990763	-0.0141538	0.155691	0.155691	-0.0990763	-0.0990763	-0.0990763	0.155691	0.240614	-0.0990763	0.665226	0.495381	-0.0141538	-0.0141538	-0.0141538	-0.0141538	0.325536	0.155691	0.155691	1.00492	-0.0141538	0.155691	-0.0141538	-0.0141538	0.155691	0.665226	1.6843
589	-0.0142388	0.0142388	-0.0142388	-0.0142388	-0.0142388	-0.0142388	0.0142388	0.455643	0.0142388	-0.0142388	0.0142388	-0.0142388	0.256299	0.939763	-2.77556e-17	-2.77556e-17	-2.77556e-17	-2.77556e-17	0.61227	0.0213583	0.469882	0.227821	0.569553	0.925524	-2.77556e-17	-2.77556e-17	-2.77556e-17	0.37021	0	0	0	0.0427165	0	0.0711942	0.0142388	0.0427165	1.03943	0.455643	0	0	0	0
590	0.0516865	-0.0172288	-0.0172288	-0.0172288	-0.0172288	-0.0172288	-0.0172288	-0.0172288	-0.0172288	-0.0172288	-0.0172288	0.0516865	-0.0172288	-0.0172288	-0.0516865	0.0516865	0.0861441	-0.0516865	-0.0516865	-0.0516865	0.0172288	-0.0516865	-0.0172288	-0.0516865	-0.0516865	-0.0516865	-0.0516865	-0.0516865	-0.0172288	-0.0172288	-0.0172288	-0.0172288	-0.0172288	-0.0172288	-0.0172288	-0.0172288	-0.0172288	-0.0172288	-0.0172288	-0.0172288	-0.0172288	-0.0172288
591	0.061919	-0.0442279	-0.0176912	-0.0176912	0.00884558	0.486507	0.778411	0.114993	-0.0442279	0.513043	0.778411	1.41529	1.78681	1.07031	0.141529	-0.150375	-0.123838	-0.150375	-0.243253	-0.163643	-0.216717	-0.243253	-0.296327	-0.19018	1.05705	0.685532	0.367091	0.53958	-0.0176912	0.00884558	0.0884558	0.0353823	-0.0176912	-0.0176912	-0.0176912	0.0353823	-0.0176912	-0.0176912	-0.0176912	-0.0176912	-0.0176912	-0.0176912
592	0.0792944	0.0113278	0.0113278	-0.0566388	0.147261	0.419127	0.147261	-0.192572	0.351161	-0.0566388	0.147261	0.0792944	0.147261	0.826927	-0.260539	0.283194	-0.192572	-0.464438	0.215228	-0.328505	0.0113278	-0.260539	-0.0906221	-0.430455	0.249211	0.0113278	0.283194	0.928877	0.283194	-0.396472	-0.464438	-0.940205	-0.396472	-0.464438	-1.48394	-1.28004	-1.07614	-0.736305	-0.736305	-0.736305	-0.668338	-0.192572
593	-0.0268059	-0.0268059	-0.0268059	-0.0268059	-0.0268059	-0.0268059	-0.0268059	-0.0268059	-0.0268059	-0.0268059	-0.0268059	-0.0268059	-0.0268059	-0.0268059	-0.187641	0.294864	-0.187641	-0.187641	-0.187641	-0.0268059	0.134029	0.134029	-0.0268059	-0.0268059	-0.0268059	-0.0268059	0.134029	-0.0268059	-0.0268059	-0.0268059	-0.0268059	-0.0268059	-0.0268059	-0.0268059	-0.0268059	-0.0268059	-0.0268059	-0.0268059	-0.0268059	-0.0268059	-0.0268059	-0.0268059
594	0.0974574	-0.0324858	-0.0324858	-0.0324858	-0.0324858	-0.0324858	-0.0324858	-0.0324858	-0.0324858	-0.0324858	-0.0324858	0.0324858	-0.0324858	-0.0324858	-0.259886	0.259886	0.0649716	-0.194915	-0.0324858	0.194915	-0.162429	-0.357344	-0.487287	-0.519773	-0.519773	-0.519773	-0.519773	-0.487287	-0.0324858	-0.0324858	-0.0324858	-0.0324858	-0.0324858	-0.0324858	0.162429	-0.0324858	0.0324858	-0.0324858	-0.0324858	-0.0324858	-0.0324858	-0.0324858
595	-0.0163363	0.039674	-0.464419	0.389739	0.305723	-0.0723467	0.221708	-0.0863493	-0.156362	-0.464419	-0.128357	-0.478422	0.0116688	-1.48661	0.137692	-0.128357	-0.0373402	0.77481	0.487757	0.382737	0.487757	-0.00233376	0.200704	0.137692	-0.0373402	-0.121356	0.1797	-0.282385	0.0256714	-0.0583441	-0.730468	0.039674	-0.25438	-0.00233376	0.0816817	-0.506427	-0.408409	-0.408409	-0.338396	0.431746	-0.240378	-0.730468
596	0.0277793	-0.00555585	-0.038891	-0.038891	-0.038891	-0.00555585	-0.038891	-0.038891	0.127785	-0.038891	0.127785	0.261125	-0.038891	-0.038891	-0.00555585	-0.00555585	-0.00555585	-0.00555585	0.22779	-0.00555585	0.794487	-0.00555585	0.0111117	0.461136	-0.00555585	0.244457	0.111117	0.127785	-0.00555585	-0.00555585	-0.00555585	0.0277793	-0.00555585	-0.00555585	-0.00555585	-0.00555585	-0.00555585	0.0277793	-0.00555585	-0.00555585	-0.00555585	-0.00555585
597	-0.00822543	0.0115156	-0.0279664	-0.057578	-0.0477075	0.416207	0.889991	-0.195765	-0.314211	0.28789	0.692581	1.39339	1.54144	1.72898	0.179314	-0.185895	-0.338888	-0.452398	-0.343823	-0.383305	-0.329017	-0.496816	-0.66955	-0.373434	0.445818	0.282955	0.243473	0.208926	0.0312566	-0.0279664	0.159573	-0.116801	-0.195765	-0.195765	-0.146413	-0.205636	-0.176024	-0.146413	-0.205636	-0.205636	-0.205636	-0.166154
598	0.0359567	-0.0449459	-0.0449459	-0.0449459	0.0359567	0.359567	0.467437	0.602275	0.791048	0.925885	1.03376	1.30343	1.38433	1.08769	0.278665	-0.287654	-0.395524	0.386535	-0.139332	-0.27417	-0.48991	-0.557329	-0.530362	-0.435975	-0.449459	-0.341589	-0.27417	-0.409008	-0.0179784	0.0359567	1.70794	0.818015	-0.260686	0.00898918	-0.341589	-0.0179784	0.413502	-0.098881	0.0629242	-0.098881	0.413502	0.413502
599	0.110485	-0.0883884	-0.0883884	-0.0220971	-0.0883884	-0.0883884	-0.0883884	-0.0883884	0.176777	-0.0883884	-0.0883884	-0.0220971	-0.0883884	-0.0883884	0.243068	-0.220971	-0.121534	-0.254117	-0.0552427	-0.254117	-0.220971	-0.0883884	-0.187825	0.0441942	-0.187825	0.939127	0.0441942	-0.220971	-0.220971	0.176777	-0.15468	0.0441942	-0.220971	-0.15468	-0.0883884	-0.220971	-0.220971	-0.0220971	-0.220971	-0.220971	-0.220971	-0.220971
600	-0.0553832	-0.0553832	-0.0553832	-0.0553832	-0.0553832	-0.0553832	-0.0553832	-0.0553832	-0.0553832	-0.0553832	0.16615	0.387683	0.387683	-0.0553832	-0.16615	0.387683	-0.16615	-0.276916	0.16615	-0.276916	-0.16615	-0.276916	-0.276916	-0.276916	-0.276916	-0.276916	-0.16615	-0.16615	-0.0553832	-0.0553832	-0.0553832	-0.0553832	-0.0553832	0.16615	-0.0553832	-0.0553832	0.387683	-0.0553832	-0.0553832	0.609216	-0.0553832	0.16615
601	-0.0582193	0.291097	-0.0582193	-0.0582193	-0.0582193	-0.0582193	-0.0582193	-0.0582193	-0.0582193	-0.0582193	-0.0582193	-0.0582193	0.640413	-0.0582193	-0.407535	0.291097	-0.582193	-0.407535	-0.407535	-0.582193	-0.582193	-0.582193	-0.582193	-0.582193	-0.582193	-0.582193	-0.232877	-0.582193	-0.0582193	-0.0582193	-0.0582193	0.291097	0.291097	-0.0582193	0.640413	-0.0582193	0.291097	-0.0582193	0.640413	-0.0582193	0.291097	-0.0582193
602	-0.0058953	-0.0058953	-0.0766389	-0.0412671	-0.129697	0.383195	0.436252	-0.0943249	-0.165068	0.0648483	0.736913	0.648483	0.96683	0.96683	-0.0324242	0.0560054	-0.165068	-0.430357	-0.492258	-0.518787	-0.492258	-0.633745	-0.686803	-0.386142	0.0825342	-0.0943249	-0.112011	-0.058953	-0.0235812	0.0117906	0.736913	0.206336	-0.235812	-0.235812	-0.235812	-0.235812	-0.235812	-0.235812	-0.235812	-0.20044	-0.235812	-0.235812
603	0.0731368	-0.061885	0.241914	-0.365684	-0.399439	-0.196907	-0.0956404	-0.0281295	0.241914	0.106892	0.511957	0.34318	-0.163151	-0.264418	0.0562591	-0.0450072	-0.230662	-0.46695	-0.568216	-0.365684	-0.061885	-0.0450072	0.241914	0.275669	0.174403	1.0858	0.71449	0.225036	-0.230662	0.208159	-0.061885	-0.46695	-0.365684	-0.534461	-0.601972	-0.601972	0.680735	0.444447	0.00562591	-0.601972	-0.635727	-0.568216
604	0.063506	-0.105843	-0.0211687	-0.105843	-0.105843	-0.105843	-0.0211687	-0.0211687	-0.105843	-0.0211687	0.148181	-0.105843	-0.105843	-0.105843	-0.0211687	0.0211687	-0.0211687	-0.063506	0.402205	0.0211687	-0.063506	0.0211687	0.656228	0.31753	0.444542	2.05336	0.232855	0.275193	0.148181	-0.105843	-0.190518	-0.105843	0.148181	0.232855	0.148181	0.063506	1.0796	0.486879	-0.0211687	-0.190518	0.571554	-0.105843
605	-0.0655205	-0.0655205	-0.0655205	-0.0655205	-0.0655205	-0.0655205	-0.0655205	-0.0655205	-0.0655205	-0.0655205	0.327603	0.131041	0.720726	-0.0655205	0.131041	-0.0655205	-0.163801	-0.262082	0.131041	-0.262082	-0.163801	-0.262082	-0.163801	-0.262082	-0.262082	0.229322	0.0327603	-0.0655205	-0.0655205	0.131041	-0.0655205	0.131041	1.11385	0.131041	0.917288	0.917288	0.917288	0.131041	0.131041	-0.0655205	-0.0655205	-0.0655205
606	0.0774518	-0.0774518	-0.0774518	-0.0774518	-0.0774518	-0.0774518	-0.0774518	-0.0774518	-0.0774518	-0.0774518	-0.0774518	-0.0774518	-0.0774518	-0.0774518	2.77556e-17	2.77556e-17	-0.154904	-0.154904	-0.154904	-0.154904	-0.154904	-0.154904	-0.154904	-0.154904	-0.154904	-0.154904	-0.154904	-0.0774518	0.387259	-0.387259	-0.697066	-0.697066	-0.697066	-0.697066	-0.697066	-0.697066	-0.697066	-0.697066	-0.697066	-0.697066	-0.697066	-0.697066
607	0.157127	0.157127	-0.0785637	-0.0785637	-0.0785637	-0.0785637	-0.0785637	-0.0785637	0.628509	-0.0785637	0.392818	0.628509	-0.0785637	-0.0785637	0.0392818	-0.196409	-0.196409	-0.196409	0.510664	-0.196409	-0.196409	-0.196409	-0.196409	-0.0785637	0.0392818	0.157127	0.0392818	0.510664	-0.0785637	-0.0785637	0.157127	-0.0785637	0.8642	-0.0785637	0.8642	0.392818	0.8642	-0.0785637	-0.0785637	-0.0785637	0.392818	-0.0785637
608	-0.0204363	0.0464461	0.0464461	-0.209936	-0.12076	-0.0315833	-0.00928921	1.78539	0.347416	-0.165348	0.458887	0.470034	0.25824	-0.198789	0.174637	-0.182069	-0.237804	-0.193216	-0.315833	-0.471892	-0.260098	-0.416157	-0.0538774	0.0130049	-0.455171	0.00743137	-0.104039	-0.315833	-0.165348	0.14677	-0.165348	1.10542	0.14677	0.0130049	0.492328	-0.00928921	0.280534	0.458887	0.581505	-0.176495	0.0130049	-0.00928921
609	-0.134336	0.143002	-0.0303338	-0.134336	-0.117002	0.593676	0.923015	-0.39434	-0.429007	0.021667	0.923015	1.14835	1.73769	0.992349	0.169003	-0.169003	-0.20367	-0.325005	-0.22967	-0.273004	-0.0823347	-0.385673	-0.619677	-0.212337	0.429007	0.377006	0.143002	0.628343	-0.0650011	0.0563342	0.299005	-0.0476674	-0.0823347	-0.117002	-0.117002	-0.117002	-0.0476674	-0.0996683	-0.117002	-0.117002	-0.0823347	-0.117002
610	-0.0856475	-0.0856475	-0.0856475	-0.0856475	-0.0856475	-0.0856475	-0.0856475	-0.0856475	-0.0856475	-0.0856475	-0.0856475	0.942122	0.171295	-0.0856475	0.0428237	0.0428237	0.0428237	-0.34259	0.171295	-0.34259	-0.34259	-0.34259	-0.34259	0.171295	-0.34259	-0.0856475	0.171295	0.299766	-0.34259	0.428237	-0.34259	0.171295	0.171295	-0.34259	-0.0856475	-0.34259	-0.0856475	0.171295	0.68518	-0.34259	-0.34259	0.171295
611	0.0941085	-0.0900168	-0.0900168	-0.0900168	-0.0900168	-0.0900168	-0.0900168	-0.0900168	-0.0900168	-0.0900168	-0.0900168	-0.0777418	-0.0900168	-0.0900168	0.0450084	-0.0409167	-0.286417	-0.347792	-0.347792	-0.347792	-0.341655	-0.341655	-0.347792	-0.347792	-0.347792	-0.347792	-0.347792	-0.341655	0.00818334	-0.0163667	-0.0163667	-0.0163667	-0.0163667	-0.0163667	-0.00409167	-0.0163667	-0.0163667	-0.0163667	-0.0163667	-0.0163667	-0.0163667	-0.0163667
612	-0.101341	-0.101341	-0.101341	-0.101341	-0.101341	-0.101341	-0.101341	-0.101341	-0.101341	-0.101341	-0.101341	-0.101341	0.709385	-0.101341	-0.101341	0.101341	0.101341	-0.101341	0.912067	-0.101341	-0.101341	-0.101341	-0.101341	0.304022	-0.101341	0.101341	0.101341	0.101341	-0.101341	0.304022	0.304022	0.304022	0.709385	0.304022	0.304022	-0.101341	1.11475	-0.101341	-0.101341	0.709385	-0.101341	0.304022
613	-0.165732	0.149948	0.244652	-0.449845	-0.797093	-0.544549	-0.607685	-0.797093	-0.702389	-0.702389	-0.891797	-1.14434	-0.860229	0.0552441	0.1973	-0.1973	-0.0394601	0.00789201	0.449845	0.512981	0.27622	0.512981	0.0394601	0.149948	0.00789201	0.292004	0.0394601	0.260436	-0.00789201	0.023676	-0.386709	-0.323573	-0.449845	-0.165732	-0.0394601	0.149948	0.591901	0.244652	0.11838	0.0552441	-0.165732	0.528765
614	-0.104783	0.119752	-0.104783	-0.104783	-0.104783	-0.104783	-0.0598762	2.00585	0.479009	-0.104783	0.523917	0.523917	0.748452	-0.104783	0.119752	-0.104783	-0.486494	-0.46404	-0.261958	-0.576308	-0.441587	-0.486494	-0.486494	-0.261958	-0.39668	-0.306865	-0.39668	-0.351773	-0.0598762	0.0299381	0.0748452	0.119752	-0.014969	0.16466	0.793359	-0.014969	-0.0598762	0.0299381	-0.0598762	-0.0598762	0.119752	0.119752
615	0.0789276	-0.0732899	-0.107116	-0.107116	-0.107116	0.0958407	-0.107116	-0.107116	-0.107116	-0.00563769	0.518667	-0.107116	-0.107116	0.704711	-0.157855	0.14658	-0.0986595	-0.0479203	-0.157855	-0.157855	-0.149399	-0.0732899	0.544037	-0.157855	-0.157855	0.417189	-0.132486	0.746994	-0.0394638	0.0451015	-0.0394638	1.56728	-0.00563769	0.992233	0.214232	0.434102	0.670885	2.4975	0.0281884	-0.0394638	-0.0394638	0.75545
616	-0.109826	-0.109826	-0.109826	-0.109826	-0.109826	-0.109826	-0.109826	-0.109826	-0.109826	-0.109826	-0.109826	0.109826	-0.109826	-0.109826	-0.439303	0.439303	3.46945e-17	-0.329477	0.76878	-0.439303	-0.439303	-0.439303	-0.439303	-0.329477	-0.439303	-0.439303	-0.329477	-0.219652	-0.109826	0.329477	-0.329477	0.329477	0.329477	-0.109826	0.76878	0.549129	0.109826	-0.109826	-0.329477	-0.109826	-0.329477	-0.329477
617	-0.126422	0.0632111	-0.126422	-0.126422	-0.126422	-0.126422	-0.126422	0.0632111	0.0632111	-0.126422	-0.126422	0.0632111	0.442477	0.0632111	-0.221239	0.158028	-0.221239	-0.316055	-0.126422	-0.221239	-0.0316055	-0.221239	-0.221239	-0.316055	-0.221239	-0.221239	-0.126422	0.158028	-0.316055	0.442477	-0.126422	-0.316055	0.442477	-0.126422	0.0632111	-0.126422	-0.316055	0.442477	-0.316055	0.442477	0.252844	-0.126422
618	0.0535916	-0.130151	-0.130151	-0.130151	-0.130151	-0.0382797	-0.130151	-0.0382797	-0.130151	-0.130151	0.696691	-0.0382797	0.237334	0.512948	0.191399	-0.130151	-0.405765	-0.313894	-0.222022	-0.405765	-0.451701	-0.130151	-0.267958	-0.176087	-0.313894	1.6154	-0.0382797	0.0535916	-0.0382797	0.0535916	-0.130151	-0.130151	0.237334	-0.130151	0.237334	0.329205	0.0535916	0.237334	0.0535916	-0.130151	-0.0382797	-0.130151
619	-0.13727	-0.13727	-0.13727	-0.13727	-0.13727	-0.13727	-0.13727	0.0686349	-0.13727	0.0686349	-0.13727	-0.13727	0.0686349	0.0686349	0.171587	-0.0343175	-0.240222	-0.240222	-0.240222	-0.13727	-0.13727	-0.240222	-0.240222	0.377492	-0.240222	0.480444	-0.13727	0.377492	-0.13727	0.27454	-0.960889	-0.754984	-0.343175	-0.754984	-0.754984	-0.960889	-0.549079	-0.343175	-0.549079	-0.960889	-0.960889	-0.960889
620	0.123426	-0.0920084	-0.145867	-0.145867	-0.145867	-0.145867	-0.0920084	-0.0112205	-0.145867	-0.0920084	0.0157088	0.769729	0.769729	-0.145867	-0.0112205	0.00224411	0.00224411	0.177285	0.271537	-0.0112205	0.123426	0.311931	0.0695674	0.190749	-0.0112205	1.01209	0.446578	-0.0112205	-0.0112205	-0.0112205	-0.0112205	0.0964966	-0.0112205	0.0426381	0.0157088	0.311931	0.0426381	-0.0112205	-0.0112205	-0.0112205	-0.0112205	0.150355
621	-0.20145	0.194124	-0.267379	-0.025639	-0.0695917	-0.37726	-0.443189	-0.355284	-0.333307	-0.465165	-0.421213	-0.399236	-0.487142	-0.531094	0.0402899	-0.0476154	-0.190461	-0.00366272	-0.146509	-0.00366272	-0.135521	-0.102556	-0.124532	-0.25639	-0.333307	-0.278367	-0.443189	-0.388248	-0.289355	0.304006	0.325982	0.985272	1.31492	0.413887	0.0842425	0.0842425	-0.135521	-0.179473	-0.37726	-0.37726	-0.135521	-0.311331
622	-0.164303	0.155422	-0.217591	-0.164303	0.315284	0.475147	0.421859	0.261997	0.368572	0.0488469	-0.00444062	-0.377453	-0.270878	-0.217591	0.208709	-0.190947	-0.244234	-0.244234	-0.270878	-0.484028	-0.377453	-0.510672	-0.484028	-0.484028	-0.510672	-0.510672	-0.510672	-0.510672	0.0488469	-0.0577281	0.261997	-0.0577281	0.102134	0.475147	-0.164303	-0.217591	0.261997	0.208709	0.528434	0.528434	0.102134	0.528434
623	0.227572	-0.233056	-0.183703	-0.200154	-0.282409	-0.759487	-0.446919	-0.512722	-0.397566	-0.792389	-0.989801	-0.759487	-0.726585	0.375631	-0.0767713	0.0712876	0.0137092	-0.0932223	-0.0932223	0.0219347	0.0877386	0.186445	0.0548366	0.0466111	0.211121	0.424984	0.35918	0.770455	-0.13435	0.145317	0.0301601	-0.989801	-0.792389	-0.940448	-0.529173	-0.446919	-0.660781	-0.80884	-0.381115	-0.594977	-0.677232	-0.841742
624	0.131816	-0.111537	-0.152096	-0.314332	-0.273773	0.131816	1.55138	-0.35489	-0.192655	0.699641	0.821318	1.06467	1.14579	1.30802	-0.0304192	0.0304192	-0.0506986	-0.131816	-0.456288	-0.131816	-0.37517	-0.415729	-0.496847	-0.294052	0.131816	0.212934	0.436008	0.273773	-0.0709781	0.0506986	0.212934	0.131816	-0.111537	-0.111537	-0.111537	-0.111537	-0.0709781	-0.111537	-0.111537	-0.111537	-0.111537	-0.111537
625	-0.171445	0.214307	0.471475	-0.94295	-0.300029	0.214307	-0.557197	-0.814366	-0.428613	0.471475	-0.300029	-0.94295	-0.557197	-0.171445	-0.171445	0.0857227	-0.492905	-0.428613	-0.364321	-0.171445	0.0214307	-0.0428613	-0.492905	-0.492905	-0.685782	-0.364321	-0.107153	0.0857227	-0.171445	0.214307	-0.300029	-0.300029	0.600059	0.0857227	-0.300029	0.342891	-0.428613	0.857227	-0.557197	0.214307	0.471475	-0.0428613
626	0.0591892	-0.0591892	-0.177568	-0.295946	0.177568	0.414324	0.769459	-0.177568	-0.295946	0.295946	0.769459	1.00622	1.47973	1.24297	0.177568	-0.0591892	-0.295946	-0.236757	-0.0591892	-0.0591892	0.118378	1.38778e-17	-0.355135	0.118378	0.651081	0.355135	0.355135	0.355135	-0.0591892	-0.0591892	0.0591892	-0.177568	-0.0591892	-0.177568	-0.177568	-0.177568	0.177568	-0.177568	-0.177568	-0.0591892	-0.177568	-0.177568
627	-0.0717995	0.0618961	0.0618961	-0.547162	-0.458031	-0.383756	-0.487741	-0.354046	-0.324336	-0.324336	0.537258	-0.16093	-0.368901	-0.547162	-0.10151	0.106461	0.403563	0.358997	-0.0346618	0.113889	0.0916062	-0.16093	-0.0272343	-0.168357	0.0990338	0.329287	-0.0495169	0.151027	-0.16093	0.165882	0.0767512	0.373853	-0.636292	-0.636292	-0.487741	0.433273	0.388708	-0.0420894	-0.591727	-0.755133	-0.695712	-0.755133
628	0.157864	-0.186567	-0.186567	-0.301377	0.100459	0.846727	1.01894	1.24856	1.13375	1.88002	1.88002	1.19116	0.961538	-0.0717565	-0.129162	0.129162	0.272675	0.387485	-0.0143513	-0.0717565	-0.129162	-0.100459	-0.100459	-0.129162	0.129162	-0.129162	-0.0717565	-0.0430539	0.100459	-0.0717565	-0.703214	-0.760619	-1.10505	-0.99024	-0.760619	-1.04765	-0.530998	-1.04765	-1.04765	-1.21986	-1.10505	-0.301377
629	0.0436998	-0.0402038	-0.187035	-0.333866	-0.0192279	-0.124107	0.127603	0.0646757	0.0227239	0.106627	0.0436998	0.337362	-0.166059	-0.375818	0.201019	-0.187035	-0.333866	-0.31289	0.337362	0.201019	0.190531	0.180043	0.40029	0.442242	0.45273	0.599561	0.358338	0.180043	-0.354842	0.337362	0.0227239	0.127603	-0.543625	0.00174799	0.00174799	0.0856516	-0.0821556	-0.77436	-0.900215	-0.921191	-0.837288	-0.522649
630	-0.265258	0	-0.265258	-0.265258	-0.265258	-0.265258	-0.265258	0.530517	-0.265258	-0.265258	0.530517	0.265258	0.265258	-0.265258	-0.265258	0.265258	-0.530517	-0.530517	-0.530517	-0.530517	-0.530517	-0.530517	-0.530517	-0.265258	-0.530517	-0.265258	-0.397888	-0.265258	0.265258	0	-0.265258	0.530517	0.795775	-0.265258	1.06103	-0.265258	-0.265258	0	0.265258	0	0	0
631	-0.274109	0.0548218	-0.274109	-0.274109	-0.274109	-0.274109	-0.274109	-0.274109	-0.274109	-0.274109	-0.274109	0.383753	0.383753	-0.274109	0.0548218	-0.274109	0.0548218	-0.60304	-0.60304	-0.60304	-0.60304	-0.60304	-0.60304	-0.438574	-0.60304	-0.438574	-0.60304	-0.438574	0.383753	0.0548218	0.0548218	0.712684	0.712684	0.0548218	3.0152	-0.274109	-0.274109	-0.274109	-0.274109	0.0548218	1.04161	0.0548218
632	-0.151057	0.182858	-0.294163	-0.294163	-0.294163	-0.294163	-0.294163	1.42311	-0.246461	-0.294163	0.0874538	1.2323	0.421368	-0.246461	0.0397517	-0.0556524	-0.484971	-0.437269	-0.294163	-0.532673	-0.437269	-0.508822	-0.508822	-0.151057	-0.508822	-0.0795034	-0.246461	0.111305	-0.103354	0.0874538	0.0874538	0.182858	-0.00795034	0.23056	0.516772	-0.0556524	-0.0556524	-0.00795034	-0.103354	0.0397517	0.135156	0.0397517
633	-0.0469618	0.0578831	-0.466341	-0.138701	-0.427025	-0.295968	-0.11249	-0.0600674	0.529685	0.0709887	-0.44013	0.0709887	-0.0207506	-0.11249	0.0185663	-0.0141977	-0.499105	-0.328732	-0.178018	-0.309074	-0.269757	-0.197676	-0.387708	-0.387708	-0.204229	-0.223888	0.0513303	0.496921	-0.0469618	0.0316719	0.123411	0.0840943	0.857325	0.228256	-0.23044	-0.0993842	0.673847	0.96217	-0.400813	0.267573	-0.164912	0.582108
634	0.205815	-0.230029	-0.30267	-0.30267	-0.30267	-0.0847475	0.205815	-0.30267	0.0605339	-0.0847475	0.133175	0.496378	0.133175	0.351097	0.0968543	-0.0484271	0.0242136	-0.33899	-0.484271	-0.411631	-0.520592	-0.484271	-0.33899	-0.157388	0.532698	0.278456	-0.230029	-0.30267	0.205815	-0.230029	2.02183	-0.30267	-0.30267	-0.230029	-0.30267	-0.230029	-0.30267	-0.30267	-0.30267	-0.30267	-0.30267	-0.30267
635	0.103105	-0.10174	-0.372135	-0.241034	-0.216453	-0.191872	0.00477972	-0.0935459	-0.216453	-0.314779	0.283369	-0.0607707	-0.421298	-0.585174	0.115396	-0.118127	-0.622046	-0.634337	-0.597465	-0.490945	-0.499139	-0.691693	-0.785922	-0.613852	-0.540108	-0.679403	-0.675306	-0.716275	0.119493	-0.118127	-0.306585	-0.445879	-0.667112	-0.527817	-0.347554	-0.241034	-0.51143	-0.421298	-0.626143	-0.658918	-0.306585	-0.650724
636	-0.308735	0.261238	-0.308735	-0.308735	-0.308735	-0.308735	-0.308735	-0.0237489	-0.308735	-0.308735	-0.308735	-0.308735	0.261238	-0.0237489	-0.237489	0.332484	-0.308735	-0.308735	0.189991	-0.308735	-0.308735	-0.308735	-0.237489	-0.308735	-0.308735	-0.237489	-0.237489	-0.0949955	-0.166242	0.118744	-0.0237489	0.118744	-0.0237489	-0.166242	0.118744	0.261238	0.261238	0.118744	-0.166242	0.403731	-0.166242	0.261238
637	-0.607191	0.672833	-0.410264	-0.213337	-0.410264	-0.902581	-0.508728	-0.607191	-0.508728	-0.410264	-0.410264	-0.508728	-1.09951	-0.705654	0.0328211	-0.0656423	-0.361032	-0.311801	-0.607191	-0.508728	-0.754886	-0.853349	-0.656423	-0.705654	-1.09951	-0.459496	-0.607191	-1.00104	-0.114874	0.0820528	0.27898	-0.508728	-0.508728	-0.0164106	-0.213337	-0.607191	-0.508728	-0.213337	0.27898	-0.902581	-0.804118	-0.607191
638	-0.322759	0.322759	-0.322759	-0.322759	-0.322759	-0.322759	-0.322759	-0.322759	-0.322759	-0.322759	-0.107586	0.107586	-0.322759	-0.322759	-0.322759	0.322759	-0.537932	-0.430346	-0.537932	-0.537932	-0.537932	-0.537932	-0.430346	-0.107586	-0.537932	-0.430346	-0.430346	-0.430346	0.107586	-0.107586	-0.107586	0.107586	0.537932	0.968277	1.6138	0.107586	-0.107586	0.753105	0.322759	-0.107586	0.107586	0.322759
639	-0.340858	-0.340858	-0.340858	-0.340858	-0.340858	-0.340858	-0.340858	0.170429	-0.340858	-0.340858	-0.340858	-0.340858	0.170429	-0.340858	-0.0852144	0.426072	-0.0852144	-0.0852144	-0.0852144	-0.340858	-0.340858	-0.340858	-0.0852144	-0.340858	-0.340858	-0.340858	-0.340858	0.170429	-0.340858	0.681715	-0.340858	-0.340858	0.170429	-0.340858	1.193	0.170429	-0.340858	-0.340858	0.170429	-0.340858	-0.340858	0.170429
640	0.0408822	0.0408822	-0.351587	-0.351587	-0.351587	-0.253469	-0.351587	-0.351587	-0.351587	-0.057235	-0.351587	-0.351587	-0.351587	-0.351587	-0.351587	0.286175	-0.351587	-0.351587	-0.351587	-0.351587	-0.351587	-0.351587	-0.302528	-0.351587	-0.351587	1.12017	-0.351587	-0.302528	-0.351587	0.335234	-0.351587	-0.057235	-0.351587	-0.351587	1.31641	1.21829	-0.057235	0.138999	2.00323	-0.351587	-0.351587	3.86745
641	0.440303	-0.445576	-0.326932	-0.390209	-0.14501	-0.255745	0.772508	0.0764598	0.0606406	0.226743	0.171376	-0.160829	0.226743	0.590586	0.0843695	-0.0817329	0.230698	0.258382	-0.168739	-0.255745	0.0804147	-0.180603	0.337478	0.357252	0.835785	0.796237	1.43692	0.843695	-0.121281	0.123918	-0.0896426	-0.113371	-0.121281	0.0131827	-0.0342751	0.416574	-0.0659137	-0.311112	-0.058004	0.147647	-0.295293	0.305839
642	-0.373615	0.298892	-0.373615	-0.373615	-0.373615	-0.373615	-0.373615	-0.149446	-0.373615	-0.373615	-0.373615	0.074723	0.298892	-0.373615	-0.261531	0.186808	-0.597784	-0.4857	-0.4857	-0.597784	-0.597784	-0.597784	-0.597784	-0.4857	-0.597784	-0.149446	-0.373615	-0.4857	-0.597784	0.74723	-1.04612	0.074723	-0.373615	-0.373615	0.74723	-0.597784	-0.821953	-0.597784	0.298892	-0.149446	-0.597784	-0.373615
643	0.266904	-0.273111	-0.384838	-0.394149	-0.301043	0.0434495	-0.226558	-0.394149	-0.394149	-0.114831	0.676571	-0.394149	-0.170694	0.555533	-0.203282	0.197075	-0.128797	0.108624	-0.203282	-0.212592	-0.212592	-0.100865	-0.086899	-0.18466	-0.212592	1.42142	-0.17535	0.536912	-0.142763	0.155177	-0.142763	0.481048	0.164487	0.592775	0.21104	0.378631	0.0993131	0.387942	2.57593	-0.0589672	-0.10552	2.00799
644	-0.392004	0.226949	-0.268213	-0.515794	-0.268213	-0.515794	-0.392004	-0.392004	-0.515794	-0.392004	0.474531	-0.392004	-0.392004	-0.515794	0.0412635	0.0412635	0.288845	0.412635	0.103159	-0.144422	-0.0206318	-0.144422	-0.144422	0.103159	-0.0825271	0.969693	0.103159	0.165054	-0.144422	0.226949	0.722112	1.46486	-0.392004	-0.268213	-0.268213	0.722112	1.09348	-0.0206318	-0.268213	-0.392004	-0.268213	-0.268213
645	-0.408375	0.204187	-0.408375	-0.408375	-0.408375	-0.408375	-0.408375	-0.408375	-0.408375	-0.408375	-0.408375	-0.102094	0.204187	-0.408375	-0.331805	0.433898	-0.408375	-0.638086	-0.561515	-0.638086	-0.638086	-0.638086	-0.561515	-0.255234	-0.638086	-0.408375	-0.484945	-0.638086	-0.255234	0.357328	-1.02094	-0.408375	-0.561515	-0.561515	0.510469	-0.255234	-1.02094	-0.408375	1.27617	-0.102094	0.663609	0.0510469
646	0.184343	-0.17245	-0.17245	-0.74332	-0.74332	-0.600603	-0.457885	-0.74332	-0.636282	-0.814679	-0.600603	-0.814679	-0.886038	-0.957396	-0.101092	0.112985	0.184343	-0.20813	-0.493565	-0.297328	-0.17245	-0.547084	-0.386527	-0.671961	-0.76116	-0.76116	-0.654122	-0.0475725	-0.350847	0.327061	-0.993076	-1.20715	-1.02876	-1.02876	-0.993076	-0.921717	-1.13579	-0.350847	-1.10011	-1.20715	-1.13579	-0.74332
647	0.234458	-0.242613	0.0142714	-0.939871	-0.731917	-0.670754	-0.768615	-0.585126	-0.254846	-0.291544	0.112132	0.0387366	-0.340474	-0.0101938	0.203877	-0.199799	0.0754343	-0.725801	-0.548428	-0.267078	-0.316009	-0.51173	-0.51173	-0.456684	-0.371055	-0.0591242	0.142714	-0.114171	-0.218148	0.222226	0.43018	-0.646289	-0.41387	-0.377172	0.161063	0.209993	0.0998995	0.271156	-0.0468916	-0.0224264	-0.389404	0.332319
648	-0.260783	0.179977	-0.393011	-0.569315	-0.084479	0.179977	-0.260783	-0.304859	-0.437087	-0.348935	-0.128555	-0.040403	0.224053	-0.437087	-0.018365	0.047749	0.400357	-0.370973	-0.348935	-0.481163	-0.216707	0.444433	-0.503201	-0.503201	-0.415049	-0.635429	-0.503201	-0.415049	0.532585	-0.481163	-0.613391	-0.304859	-0.393011	0.091825	2.03117	-0.481163	-0.789695	-0.481163	-0.128555	0.356281	-0.172631	-0.569315
649	-0.125709	0.132893	-0.427411	-0.556712	-0.599813	-0.599813	-0.513612	-0.556712	-0.384311	-0.384311	0.00359169	0.908698	-0.25501	-0.341211	-0.0610588	0.0897923	-0.664463	-0.664463	-0.664463	-0.729114	-0.686013	-0.664463	-0.621363	-0.535162	-0.104159	-0.599813	-0.104159	0.434595	0.219093	-0.25501	-0.556712	-0.642913	-0.16881	-0.384311	-0.25501	-0.384311	-0.599813	-0.341211	-0.16881	-0.125709	-0.599813	-0.642913
650	-0.00692028	0.00692028	-0.546702	-0.449818	-0.339094	-0.24221	0.173007	0.173007	0.435978	-0.297572	-0.519021	-0.339094	-0.602064	-0.629746	0.23529	-0.23529	-0.179927	0.166087	-0.23529	-0.380615	-0.567463	-0.73355	-0.719709	-0.581304	-0.456739	-0.560543	-0.553623	-0.442898	0.269891	-0.269891	-0.117645	0.0346014	0.0761231	0.131485	0.49134	0.325253	-0.117645	0.145326	-0.117645	-0.00692028	-0.159166	0.311413
651	0.296175	-0.288677	-0.684577	-0.31567	0.449137	0.746062	0.944012	1.33991	0.656085	0.845037	0.458135	0.494125	0.449137	-0.00974754	-0.122219	0.125218	0.336665	-0.149212	0.0847286	0.408647	0.449137	0.503123	0.737064	1.11947	0.867531	0.840538	0.404148	0.431141	0.125218	-0.135716	0.521119	0.521119	0.773055	0.449137	0.125218	0.404148	0.341164	0.233191	0.242189	-0.0457385	-0.270682	0.152212
652	0.0346103	-0.103831	-0.519154	-0.519154	-0.519154	-0.519154	-0.519154	0.0346103	-0.519154	-0.519154	-0.242272	-0.103831	-0.380713	-0.242272	-0.242272	0.380713	-0.449934	-0.449934	-0.311492	-0.449934	-0.449934	-0.449934	-0.449934	-0.311492	-0.449934	-0.103831	-0.311492	-0.103831	-0.242272	0.173051	0.0346103	0.0346103	-0.242272	0.311492	0.726816	1.14214	-0.103831	0.311492	0.173051	0.173051	-0.242272	0.173051
653	-0.157994	0.210659	-0.579313	-0.579313	-0.10533	-0.157994	-0.210659	-0.526648	-0.473983	-9.71445e-17	-0.157994	0.10533	0.579313	-6.93889e-17	-0.131662	0.0789972	-0.631978	-0.631978	-0.394986	-0.10533	-0.65831	-0.842637	-0.421318	-0.315989	-0.289656	-0.236992	0.737307	-5.55112e-17	2.77556e-17	-2.77556e-17	-0.631978	-0.631978	0.0526648	-0.526648	-0.421318	-0.421318	-0.579313	-0.10533	-0.315989	-0.421318	1.63261	1.36929
654	-0.466123	0.459416	-0.425882	-0.828291	0.016767	0.570079	0.902066	0.0871885	0.539898	0.248152	1.02279	0.63044	0.439296	1.25417	0.0318573	-0.0285039	0.856795	0.388995	0.454386	0.238092	0.263242	0.217971	0.263242	0.866855	0.122399	0.212941	0.202881	0.212941	-0.103956	0.107309	0.288393	0.127429	0.388995	1.15357	0.932247	0.0771283	0.419176	0.368875	0.16767	0.16767	-0.194497	-0.033534
655	-0.0414054	0.0506066	-0.648685	-0.648685	-0.648685	-0.575075	-0.648685	-0.648685	-0.648685	-0.427856	-0.115015	-0.648685	-0.446258	-0.409454	-0.0322042	0.0322042	0.0874114	0.0506066	0.427856	0.326643	0.437057	0.188625	0.0046006	0.510667	0.234631	0.115015	-0.0046006	0.621081	-0.0046006	-0.0046006	-0.0046006	0.0506066	-0.0046006	0.0322042	-0.0046006	-0.0046006	-0.0046006	0.0138018	0.0506066	-0.0046006	-0.0046006	0.0138018
656	-0.192511	0.199511	-0.619534	-0.836546	-0.836546	-0.633535	-0.836546	-0.836546	-0.836546	-0.766542	-0.759542	-0.822545	-0.836546	-0.283516	-0.297516	0.297516	-0.245014	-0.255514	-0.308017	-0.318518	-0.315017	-0.318518	0.133007	-0.318518	-0.318518	0.441024	-0.315017	0.0735041	-0.0735041	0.0665037	-0.0735041	0.220512	0.591533	0.122507	0.591533	0.220512	0.0315017	0.563531	2.04761	-0.0735041	-0.0735041	1.8796
657	-0.111873	0.111873	-0.839051	-0.671241	-0.615304	-0.894988	-0.279684	0.727177	-0.503431	-0.33562	-0.111873	-0.279684	-0.671241	-1.00686	-0.111873	0.111873	0.111873	-0.223747	-0.16781	-0.391557	0.0559367	-0.251715	-0.33562	0.111873	0.16781	0.139842	0.559367	0.16781	0.391557	-0.391557	-0.894988	-0.894988	0.16781	0.391557	-0.615304	-0.950924	-0.391557	-0.671241	-0.671241	-0.503431	0.0559367	-0.559367
658	-0.00726787	0.0145357	-0.585064	-1.06474	-1.11925	-1.08655	-0.912118	-0.759493	-1.04294	-0.574162	-0.258009	-0.737689	-0.68318	-0.715885	0.058143	-0.0508751	0.0145357	0.172612	0.134456	0.265277	0.0908484	0.194416	0.0254376	-0.0672278	-0.0127188	-0.0345224	-0.230755	-0.192599	0.134456	-0.148991	-0.105384	-0.301617	0.0363394	-0.159893	-0.214402	-0.105384	0.0472412	-0.0399733	-0.0835805	-0.0399733	-0.247108	0.417903
659	-0.169873	0.1751	-0.734374	-1.01662	-0.953902	-0.953902	-1.01662	-1.04799	-1.04799	-0.953902	-1.04799	-1.04799	-1.01662	-1.04799	0.363267	-0.405082	-0.750055	-1.07935	-0.812777	-0.62461	-0.514846	-0.89118	-0.797096	-0.875499	-0.734374	-0.969583	-0.62461	-1.11071	-0.138512	0.1751	-0.169873	0.112378	0.331906	0.1751	-0.201234	0.0810163	-0.169873	0.112378	-0.295318	0.425989	-0.169873	0.331906
660	0.461976	-0.362089	-0.886495	-1.11124	-1.26107	-1.56073	-1.26107	-0.886495	-0.66175	-1.48582	-1.18615	-1.03632	-1.26107	-1.11124	-0.0249717	-0.0249717	-0.249717	-0.437004	-0.51192	-0.66175	-0.474462	-0.399547	-0.437004	-0.474462	-0.474462	-0.212259	0.0124858	-0.474462	0.237231	-0.287174	-0.0624292	-0.137344	0.162316	0.0124858	-0.287174	0.162316	-0.0624292	0.0874009	0.536891	0.162316	0.0874009	0.162316
661	0.0909446	-0.0979404	-0.916442	-1.09833	-1.08434	-1.02138	-0.993395	-1.01438	-1.00739	-0.874468	-0.671591	-0.874468	-1.11232	-1.05636	-0.0174894	0.0174894	-0.405753	-0.423242	-0.423242	-0.402255	-0.318306	-0.335796	-0.143413	0.0174894	0	-0.0349787	0.202877	0.202877	-0.0559659	0.0629617	0.272834	0.370774	0.75554	0.832493	0.321804	0.0349787	1.00039	0.517685	0.181889	-0.300817	-0.286825	-0.181889
662	0.44837	-0.368912	-0.913767	-1.2543	-1.2543	-1.39051	-1.2543	-1.2543	-1.39051	-1.2543	-1.32241	-0.981874	-1.32241	-0.981874	0.039729	-0.0624313	-0.777553	-1.11809	-1.15214	-1.2543	-1.32241	-1.2543	-1.22025	-1.28835	-1.15214	-0.675393	-1.11809	-0.811607	-0.0283779	-0.0283779	-0.437019	-0.164592	0.380263	0.312156	0.380263	0.380263	0.107836	0.584584	0.312156	-0.368912	-0.232698	0.312156
663	-0.0208058	0.00416116	-1.01948	-1.29412	-1.39399	-1.19425	-1.41896	-1.31909	-0.994517	-1.41896	-1.39399	-1.31909	-1.39399	-1.36902	0.0540951	-0.0457728	-0.370343	-0.96955	-0.495178	-0.170608	-0.208058	-0.507661	-0.370343	-0.208058	-0.220541	-0.819748	-0.307926	-0.145641	-0.220541	0.228864	-0.570079	-0.944583	-1.49386	-0.370343	0.00416116	-0.719881	-0.794781	-0.145641	-0.495178	-0.894649	-0.994517	-0.0957067
664	-0.176597	0.179642	-1.1083	-1.45541	-1.44627	-1.40974	-1.45541	-1.30926	-1.09917	-0.77033	-0.85254	-1.18138	-1.41887	-1.47368	-0.0213135	0.0152239	-0.418658	-0.482598	-0.450628	-0.377553	-0.149194	-0.185732	-0.35015	-0.00304478	-0.272508	0.344061	0.243583	-0.0213135	0.0608957	-0.0578509	0.453673	1.27576	1.53153	1.61374	1.42191	1.16615	1.10221	0.983465	1.07481	0.727703	0.444538	0.344061
665	-0.35434	0.357938	-1.31484	-1.58464	-1.58464	-1.64939	-1.62781	-1.64939	-1.6386	-1.64939	-1.62781	-1.6386	-1.6386	-1.64939	0.039571	-0.0467657	-0.116914	-0.203251	-0.143895	-0.192459	-0.203251	-0.203251	-0.208647	-0.192459	-0.0251815	-0.138498	-0.154687	-0.073746	0.034175	-0.0305776	-0.591766	-0.516222	-0.429885	-0.192459	-0.30038	-0.268004	-0.483845	-0.570182	-0.192459	0.444274	-0.429885	-0.397509
666	-0.149629	0.157247	0.1246	-0.352037	0.0788955	0.0788955	0.111542	0.705706	0.646943	-0.567503	0.914643	0.555533	0.438006	0.0527783	0.26498	-0.273686	-0.763382	-0.851527	-0.766646	-0.668707	-0.760117	-0.430388	-0.152894	0.056043	-0.342243	-0.636061	-0.152894	-0.629531	0.183364	-0.182276	-0.521798	-0.730735	-0.907026	-1.14208	-0.717677	-0.247569	-0.782969	-0.358566	-0.221451	-0.619737	-0.430388	-0.724206
667	0.137271	-0.134884	-0.450012	-0.626674	-0.473885	-0.273349	0.0561022	0.414202	-0.111011	-0.220828	-0.196955	-0.631449	-0.201729	1.27364	-0.113398	0.113398	-0.323483	-0.19218	-0.306772	-0.0775882	0.111011	-0.010743	0.0346163	0.115785	0.153983	-0.118173	-0.0608769	0.378392	0.017905	-0.0202923	0.44285	0.242314	0.0752009	0.762752	0.552667	0.624287	0.414202	-0.0871375	0.185018	0.457174	0.213666	0.294835
668	0.00169975	-0.0186972	0.0832877	0.226067	0.144479	0.735991	1.73544	0.797182	0.899167	2.0006	2.93887	1.79663	1.81703	1.69465	-0.0492927	0.0628907	0.419838	-0.33485	-0.416438	0.0628907	-0.192072	0.460632	0.909365	1.68445	0.460632	0.266861	0.20567	0.399441	-0.100285	0.103685	0.246464	-0.0798882	0.817579	0.552418	0.368845	0.0220967	0.144479	0.756388	0.266861	0.430036	0.328051	0.491227
669	0.151401	-0.121121	3.84558	3.6639	3.48222	1.96821	0.726724	0.999246	1.12037	0.635884	0.423923	0.302802	0.696444	0.0908405	0.105981	-0.105981	1.61999	2.37699	1.54429	0.620744	0.620744	0.166541	0.317942	0.545043	0.560183	0.454203	0.105981	0.635884	0.0302802	-0.0605604	2.7555	2.21045	1.27177	1.54429	0.847845	0.666164	1.27177	0.817565	0.302802	0.121121	0.423923	0.454203
670	0.148287	-0.140271	2.98577	2.1201	2.64912	2.16819	1.25443	1.20633	1.18229	0.869682	0.725403	1.25443	1.0861	0.965868	-0.0080155	-0.0080155	1.85559	1.73536	1.20633	1.02598	0.989915	0.593147	0.460891	0.304589	0.268519	0.016031	0.23245	-0.0440853	-0.28455	0.292566	2.19224	1.99987	1.51894	1.30252	1.01396	0.869682	1.15824	0.965868	1.25443	0.893729	0.653263	0.508984
671	0.2891	-0.2891	2.61997	2.04177	2.13211	2.09597	1.53584	1.02992	1.7346	1.59005	1.75267	2.27666	2.20438	1.06605	0.20779	-0.189722	1.34612	0.505924	0.460753	0.533027	0.822127	0.677577	0.885368	0.957642	1.02992	1.39129	0.795024	0.966677	-0.14455	0.126481	1.87915	0.758886	1.42743	0.415581	0.0903436	0.614337	0.975711	0.84923	0.126481	0.0903436	1.01185	1.1564
672	-0.121718	0.136038	2.95418	1.63103	0.87494	1.40764	1.52792	1.39045	1.3389	1.45919	1.16706	1.2358	1.442	0.290692	0.0071599	-0.00143198	1.84582	0.557041	0.531265	0.213365	0.720286	0.660143	0.617184	0.797613	0.668735	0.685919	0.960859	0.926492	-0.0186158	-0.00143198	1.2358	0.565632	0.857756	0.101671	0.32506	0.668735	1.06396	0.479714	1.09833	1.49356	0.32506	0.754654
673	-0.00151884	0.0167072	2.65949	1.49302	1.29253	2.20384	2.33142	1.78464	1.6206	1.5477	1.34721	2.25852	1.65706	1.63883	-0.0926493	0.0804986	1.21052	0.116951	0.481473	0.217194	0.56349	0.827768	0.645507	0.98269	0.855107	1.09205	1.34721	1.411	-0.0926493	0.0896116	0.618168	-0.402493	-0.402493	-0.00151884	0.381229	0.180742	0.344777	1.05559	1.01914	0.581716	0.855107	0.472359
674	0.195218	-0.198867	2.6473	1.44315	0.545515	1.39936	1.50883	1.42126	1.42126	2.09996	1.268	2.12185	2.12185	0.107643	0.0748031	-0.0456116	1.02717	0.381313	0.764451	0.578355	0.73161	0.939599	0.589302	1.02717	0.950546	0.906759	1.03812	1.39936	-0.0893988	0.0638563	1.59641	0.654983	1.07096	0.983387	1.00528	1.18043	1.88102	0.983387	1.07096	1.31179	0.786344	1.02717
675	-0.401212	0.423197	2.61612	1.34653	2.15446	2.10499	1.92362	2.26987	2.25338	2.26987	1.89064	1.61035	1.396	1.65981	-0.112669	0.101677	1.4702	0.447929	0.373732	0.464417	0.670519	0.71174	0.744716	1.01677	1.24761	1.21463	1.02502	1.16516	-0.368236	0.357244	0.917842	0.357244	0.274803	0.0109921	0.357244	0.340756	0.670519	1.24761	0.802425	0.950818	0.917842	0.588078
676	-0.0174819	0.00349638	2.24817	1.70274	1.66078	1.55589	1.49295	1.01045	1.17828	1.28317	1.32513	1.47198	1.57687	1.05241	-0.101395	0.108388	1.01045	0.580399	0.643334	0.779693	0.821649	0.706269	1.13632	1.46149	1.03143	1.30415	1.37757	0.884584	-0.122373	0.129366	1.72372	1.32513	0.737736	1.19926	1.28317	0.737736	0.56991	0.423062	0.653823	1.57687	0.56991	0.339149
677	-0.12062	0.127512	2.27799	1.09936	1.34749	1.36817	0.210223	1.36817	0.851229	1.55427	1.82308	1.59562	0.685808	1.38885	-0.234347	0.220561	0.892585	0.40666	0.303272	0.303272	0.458354	0.303272	0.716825	0.84089	0.510048	0.448015	0.820213	0.448015	0.251578	-0.244685	0.809874	-0.141297	-0.037909	0.0448015	0.272256	0.871907	0.706486	0.127512	0.685808	-0.037909	0.292933	0.251578
678	-0.219778	0.201463	2.08789	1.08058	0.732594	1.06226	0.732594	0.531131	0.842483	1.3553	0.970687	0.934057	0.952372	0.989002	-0.0732594	0.0732594	1.36446	0.503658	0.28388	0.293038	0.146519	0.531131	1.25457	0.915743	1.20878	1.19047	0.979845	1.25457	-0.0183149	0.0366297	1.55676	0.67765	0.238093	0.384612	0.714279	0.329667	0.531131	0.915743	0.952372	0.56776	0.769224	0.915743
679	0.208226	-0.208226	1.29741	1.842	1.842	1.71386	1.1052	0.528573	0.880955	0.816885	1.13723	0.112122	0.112122	-0.0800868	6.93889e-18	0.0320347	0.624677	0.160174	-0.176191	-0.24026	0.512555	-0.128139	0.320347	0.30433	0.512555	0.112122	0.24026	-0.128139	-0.0480521	0.0160174	0.400434	-0.144156	-0.784851	-0.528573	-0.656712	-0.880955	-0.368399	-0.656712	-0.880955	-0.0480521	-0.0800868	-0.400434
680	-0.0280997	0.0280997	1.75155	1.35815	1.60169	2.05128	2.37911	2.49151	2.22925	2.24798	2.31355	2.07001	2.04191	1.81712	0.0421496	-0.0421496	0.346563	0.215431	0.299731	0.510479	0.810209	1.07716	1.29259	1.43309	1.61105	1.55485	1.78433	1.79838	0.0280997	-0.0280997	0.168598	-0.0842992	-0.0187332	-0.149865	-0.0561995	0.318464	0.71186	1.10526	1.29259	1.03032	1.37689	1.66725
681	-0.197195	0.246494	2.02125	1.05992	0.616234	0.616234	1.05992	0.172546	0.320442	0.172546	0.0246494	-0.271143	-0.419039	-0.345091	0.0616234	-0.0862728	0.0985975	0.0246494	0.542286	0.727157	0.764131	0.505312	0.690183	0.912027	0.283468	0.57926	1.0969	0.838079	-0.0492988	0.0246494	0.542286	0.172546	-0.0492988	0.0985975	0.172546	0.0246494	0.468338	0.0246494	-0.271143	-0.123247	0.246494	-0.419039
682	0.0869906	-0.0956897	1.49624	1.54843	0.73942	-0.382759	-0.408856	-0.173981	-0.722022	-0.591536	-0.64373	-0.695925	-0.200078	-0.0956897	0.0347962	-0.0173981	1.14393	0.83076	0.987343	0.530643	0.478448	-0.00434953	0.517594	0.256622	0.073942	-0.121787	-0.265321	-0.0434953	-0.226176	0.217476	2.67061	1.93989	0.73942	0.295768	-0.0695925	0.191379	0.191379	-0.0695925	-0.0434953	0.139185	0.295768	0.0869906
683	-0.12074	0.102164	2.1083	0.88233	0.592554	1.03836	0.88233	1.30585	1.21669	1.23898	1.39501	1.68479	1.84082	1.37272	-0.209902	0.224762	1.27241	0.67057	0.514537	0.793168	0.559118	1.12752	1.49532	1.38386	1.47303	1.40615	1.40615	1.23898	0.191326	-0.187611	0.949201	0.0352932	0.213617	0.547973	0.770877	0.748587	0.681716	0.414231	0.637135	0.793168	1.01607	1.46188
684	0.0950659	-0.112351	1.65069	1.33957	0.198774	1.13215	0.613607	1.23586	-0.00864236	0.406191	0.0950659	0.406191	0.198774	-0.319767	0.302482	-0.164205	0.561753	0.0432118	-0.00864236	0.0432118	0.14692	-0.319767	0.0432118	-0.216059	-0.319767	0.0950659	-0.0604965	-0.00864236	-0.00864236	-0.112351	1.44327	1.65069	0.509899	0.509899	0.717316	0.509899	0.717316	-0.00864236	0.198774	0.613607	0.509899	0.613607
685	0.120837	-0.114795	1.91527	0.972738	1.06337	1.35338	2.1509	1.73401	2.1509	1.51651	1.42588	1.42588	1.42588	1.08149	-0.205423	0.175214	0.800546	0.138963	0.0664604	0.111774	0.537725	0.419909	1.09055	1.11774	1.3715	1.42588	1.58901	1.40775	-0.151046	0.175214	0.882111	0.302093	0.610227	0.447097	0.320218	0.175214	0.410846	0.537725	0.537725	1.35338	1.00899	1.2265
686	-0.19018	0.173994	2.11626	0.732394	0.780951	1.07229	1.12085	0.465333	1.09657	1.43646	1.19368	1.89775	1.80064	0.271107	0.36822	-0.384406	1.47288	0.246829	0.101159	0.659559	0.695977	0.853785	1.32721	0.92662	0.611003	1.31507	0.865925	0.805229	0.173994	-0.141623	0.416777	-0.165901	0.392499	-0.432962	-0.214458	0.0283246	1.02373	0.732394	0.343942	-0.60291	0.635281	1.24224
687	0.0711863	-0.106779	1.10339	1.70847	0.427118	-0.106779	0.142373	-0.0711863	5.55112e-17	0.177966	0.427118	0.427118	0.605084	1.0322	-0.231355	0.231355	0.605084	0.444914	0.177966	0.355932	0.551694	0.373728	0.516101	0.62288	0.498304	-0.0177966	0.516101	0.67627	0.142373	-0.106779	1.10339	1.06779	0.783049	-0.0355932	0.783049	1.35254	0.711863	0.0711863	0.427118	0.249152	0.427118	0.533897
688	0.166105	-0.17756	1.67823	0.990902	0.0973719	0.647237	0.166105	-0.246294	0.50977	0.166105	0.166105	0.784703	0.0973719	-0.17756	-0.108827	0.200472	0.853436	0.853436	-0.521226	-0.00572776	0.544137	0.337938	0.647237	-0.246294	-0.452493	-0.0744609	-0.418126	-0.246294	-0.0400943	-0.0400943	0.0286388	0.441037	0.303571	-0.108827	-0.17756	-0.0400943	-0.108827	-0.0400943	0.441037	-0.0400943	0.372304	0.578504
689	0.126627	-0.0866393	1.64615	0.926374	0.873058	1.45954	1.29959	1.40622	1.37956	1.13964	0.8464	1.56617	0.23326	-0.0333228	0.00666456	-0.0333228	1.24627	1.24627	1.2596	1.15297	1.15297	0.899716	1.00635	1.04634	0.8464	1.05967	1.1663	0.566488	-0.139956	0.126627	0.899716	0.313234	0.873058	1.24627	1.40622	1.08632	0.953033	0.926374	0.366551	0.8464	0.366551	0.23326
690	0.0331305	-0.0280335	1.71514	0.843554	0.920009	0.996464	1.11879	0.9353	0.690644	0.797681	1.05763	1.04234	0.675353	0.828263	0.10194	-0.096843	1.28699	0.293078	0.186041	-0.104489	0.0637125	0.0484215	0.086649	0.354242	0.293078	0.453633	0.453633	0.415406	0.201332	-0.211526	0.705935	-0.0127425	0.0790035	-0.150362	-0.0280335	0.140168	0.0484215	0.400115	0.690644	0.354242	0.369533	0.889427
691	0.367241	-0.384165	1.54512	0.996797	0.773406	0.854639	1.76851	1.97159	1.70759	2.05283	2.19498	1.93098	1.44358	1.97159	0.214929	-0.221698	1.2405	0.570324	0.864793	0.946026	1.03741	1.28111	1.70759	1.62635	2.12391	1.78882	1.58574	1.72789	-0.221698	0.245391	1.52481	0.489091	0.570324	0.692173	0.976489	0.753098	0.773406	1.19988	1.03741	1.03741	1.01711	0.814023
692	-0.0768119	0.0768119	1.66426	0.870535	0.153624	0.179228	0.665703	0.460871	1.20339	0.896139	1.43382	1.40822	0.640099	0.358455	0.0896139	-0.0896139	0.601693	0.0384059	-0.25604	-0.012802	0.012802	-0.012802	0.140822	0.332851	0.396861	0.652901	0.230436	0.473673	-0.0512079	0.0512079	1.22899	0.486475	0.384059	0.435267	0.97295	0.742515	1.33141	0.563287	0.588891	0.614495	0.665703	0.640099
693	0.0773809	-0.0773809	1.89583	0.619047	0.599702	0.928571	1.04464	1.68303	1.91518	1.64434	2.0119	1.99256	2.39881	1.54762	0.0386904	-0.0386904	1.093	0.590029	0.270833	0.280506	0.377232	0.493303	0.648065	0.638392	0.967261	0.947916	1.14137	1.50893	-5.55112e-17	-5.55112e-17	0.812499	-0.0773809	-0.425595	-0.619047	-0.599702	-0.522321	-0.135417	0.251488	0.831844	0.135417	0.580357	-0.0580357
694	0.555559	-0.533273	1.83541	0.593763	0.0971034	0.727479	0.440945	0.460047	0.326331	0.249922	0.612865	0.612865	-0.055715	-0.208533	0.364536	-0.370903	2.10284	0.727479	0.0971034	-0.122573	-0.361352	-0.00795929	0.498252	0.507803	0.354984	0.717928	0.498252	1.02356	0.0971034	-0.113022	2.00733	1.07132	0.689275	0.880298	0.880298	0.765684	1.09042	0.708377	0.555559	0.670172	0.975809	0.880298
695	-0.0187673	0.0150138	1.17483	1.17483	1.62525	2.03062	2.46977	2.52608	2.5486	2.97649	2.87515	2.83011	2.04188	1.68155	-0.0581786	0.0656855	0.730047	0.780719	0.904583	1.17483	1.37189	1.74911	2.23331	2.08692	2.08129	2.10944	1.7097	1.86171	-0.0187673	0.0150138	0.251482	0.307783	0.183919	0.420387	0.80324	0.893323	0.80324	1.00593	1.11853	1.18609	1.54642	1.50138
696	0.044214	-0.00401945	1.34652	0.864183	-0.0522529	0.164798	0.526549	1.00888	0.502432	0.695366	0.815949	0.743599	0.623015	1.25005	-0.0281362	0.0200973	0.128623	-0.160778	-0.22107	0.430082	0.140681	0.598899	0.357731	1.10535	0.683307	0.647132	1.68415	0.900358	0.140681	-0.172837	-0.341654	-0.196953	-0.22107	0.454198	-0.14872	0.598899	-0.14872	-0.172837	0.237148	-0.124603	-0.196953	-0.22107
697	0.0811117	-0.0458457	1.64692	0.504303	0.377346	0.588941	1.18141	0.885175	0.377346	0.715899	0.969814	0.335027	0.927494	0.208069	-0.405558	0.377346	1.20257	0.356186	0.610101	0.335027	0.800537	0.715899	1.11793	1.16025	0.948654	0.67358	1.13909	0.356186	0.0811117	-0.0881649	1.26605	0.0811117	0.0811117	0.292707	-0.0458457	1.35069	1.56228	0.842856	-0.00352659	0.292707	0.250388	0.63126
698	-0.0785971	0.0785971	1.80773	0.235791	-0.0785971	0.235791	-0.235791	0.235791	0.0785971	-0.0785971	0.392985	0.55018	0.707374	0.235791	0.157194	-0.157194	1.41475	0.471582	0.55018	0.55018	0.314388	0.785971	0.628777	0.785971	0.471582	0.55018	0.314388	0.785971	-0.0785971	0.0785971	1.96493	0.707374	0.0785971	0.864568	0.55018	0.392985	0.0785971	0.392985	0.707374	0.0785971	0.392985	0.55018
699	-0.139124	0.108208	1.38609	0.623482	0.912036	0.293707	0.953258	0.808981	0.912036	0.458594	1.05631	1.26242	1.46853	1.05631	-0.118513	0.139124	0.571955	0.304012	0.200957	0.602871	0.654399	0.499816	0.561649	0.695621	0.757454	1.00479	1.04601	0.736843	-0.0154582	0.0257637	0.932647	0.458594	-0.0360692	0.479205	0.78837	0.912036	0.231874	0.499816	0.623482	0.891425	0.664704	-0.0154582
700	0.179574	-0.107744	1.18519	0.610551	0.610551	0.89787	0.754211	0.466892	0.179574	1.18519	1.47251	1.04153	1.61617	0.754211	0.179574	-0.179574	-0.251404	-0.395063	-0.107744	0.107744	0.323233	0.754211	1.18519	0.82604	0.82604	0.610551	0.466892	-0.179574	-0.107744	0.0359148	0.179574	0.610551	0.323233	0.754211	0.89787	0.323233	0.754211	0.754211	0.610551	0.610551	0.610551	0.323233
701	0.230165	0.046033	1.51909	0.230165	0.782562	0.414297	-0.138099	0.966694	0.046033	1.15083	0.046033	0.046033	0.046033	0.598429	-0.230165	0.046033	0.598429	-0.046033	0.230165	-0.230165	-0.046033	0.046033	-0.598429	0.230165	-0.046033	0.230165	0.046033	-0.138099	0.230165	-0.322231	-0.690496	-0.690496	-0.690496	-0.874628	-0.506363	-0.506363	-0.138099	-0.874628	-0.874628	-0.506363	-0.138099	-0.506363
702	0.115593	-0.107031	1.41709	0.286842	1.21159	0.954713	0.303967	0.577965	0.286842	1.12596	0.69784	0.817714	0.680715	0.69784	0.149843	-0.149843	0.372467	0.0128437	-0.218342	-0.218342	-0.0899057	0.252592	0.389591	0.166968	0.286842	0.321092	0.774902	0.286842	-0.449529	0.440966	0.988963	-0.415279	-0.192655	0.269717	0.0128437	0.389591	0.0470935	-0.00428122	0.66359	0.423841	0.526591	0.252592
703	0.438506	-0.455372	1.0794	0.590297	0.337312	0.151791	-0.371044	-0.42164	-0.118059	0.320447	-0.0674625	0.792684	0.0505969	-0.118059	0.0590297	-0.042164	0.151791	-0.320447	-0.581864	-0.446939	-0.472237	-0.118059	-0.345745	-0.362611	-0.396342	-0.42164	0.042164	-0.0252984	-0.219253	0.219253	1.31552	0.708356	-0.134925	0.0505969	0.387909	-0.640893	0.0168656	0.5397	0.354178	0.320447	-0.0337312	0.202387
704	-0.431081	0.526876	0.718468	0.910059	1.29324	0.910059	0.910059	1.10165	0.718468	0.718468	0.526876	0.335285	1.48483	1.29324	-0.239489	0.239489	0.718468	1.10165	0.910059	0.910059	0.622672	0.622672	0.814263	0.526876	0.622672	0.526876	0.718468	0.622672	-0.239489	0.143694	1.67642	0.910059	0.526876	0.526876	0.718468	0.526876	0.335285	0.143694	0.143694	0.143694	0.335285	0.526876
705	-0.0460346	0.111798	0.585297	0.979879	1.92688	1.37446	2.32146	1.37446	0.900963	0.74313	0.0328818	0.50638	1.21663	1.13771	0.0723401	-0.0460346	0.74313	0.940421	0.861504	0.545839	0.940421	1.92688	2.12417	1.84796	1.92688	1.61121	1.76904	1.01934	-0.124951	0.0328818	1.0588	1.13771	0.585297	0.50638	0.348548	0.269631	0.269631	0.190715	0.0328818	-0.0460346	0.0328818	0.348548
706	-0.0922438	0.0083858	1.71909	-0.192873	0.914052	1.11531	1.11531	0.0083858	0.712793	0.109015	0.612163	0.914052	0.109015	0.511534	-0.041929	0.109015	0.410904	-0.444447	0.109015	0.461219	-0.142559	-0.343818	0.15933	0.0083858	-0.0922438	0.410904	0.763107	0.310274	-0.494762	0.511534	-0.0922438	-0.595391	-0.293503	-0.0922438	0.310274	0.0083858	0.0083858	1.01468	-0.293503	0.511534	-0.394132	0.712793
707	0.175246	-0.198612	1.9978	-0.525738	-0.245344	-0.0584153	-0.0116831	0.362175	0.362175	0.0817815	0.268711	0.736033	1.10989	2.69879	-0.0350492	0.0350492	0.502372	-0.245344	-0.806132	-0.502372	-0.619203	-0.57247	-0.45564	-0.338809	0.0116831	-0.221978	-0.0584153	0.57247	0.0350492	-0.0116831	0.0817815	-0.292077	-0.993061	-1.22672	-1.03979	-0.946329	-0.385541	-0.619203	-0.105148	-0.665935	-0.338809	-0.525738
708	-0.30155	0.18745	0.67645	0.77425	0.969851	0.67645	0.18745	0.872051	0.28525	0.0896501	0.57865	0.872051	0.38305	0.48085	-0.05705	0.0896501	1.01875	0.52975	0.33415	-0.00815	-0.44825	0.48085	0.38305	0.33415	0.38305	0.23635	0.28525	-0.30155	0.0896501	-0.00815	0.77425	-0.00815	0.57865	0.0896501	0.18745	0.0896501	-0.20375	0.18745	-0.10595	0.77425	0.18745	0.18745
709	0.0625758	-0.312879	1.00121	0.438031	-0.312879	0.438031	-0.125152	-0.125152	0.0625758	0.438031	0.0625758	0.0625758	-0.312879	0.250303	-0.219015	0.344167	0.250303	0.250303	0.250303	0.0625758	-0.0312879	-0.0312879	-0.0312879	0.0625758	-0.0312879	0.250303	0.438031	0.0625758	0.438031	-0.312879	-0.312879	0.0625758	0.0625758	0.625758	-0.688334	-0.312879	-0.688334	-0.500607	-0.500607	-0.125152	-0.688334	-0.688334
710	0.335116	-0.167558	1.00535	0.335116	0.335116	0.502674	-1.38778e-17	0.167558	0.167558	0.670232	0.335116	-0.167558	0.335116	-1.38778e-17	-0.083779	0.083779	-0.335116	0.418895	-0.167558	-1.38778e-17	0.670232	-0.167558	-1.38778e-17	0.083779	0.083779	0.083779	-0.083779	0.418895	-1.38778e-17	-0.167558	-0.167558	-0.335116	-0.502674	-0.167558	1.38778e-17	-0.670232	0.335116	0.502674	1.38778e-17	0.335116	-1.38778e-17	-0.335116
711	-0.375017	0.562525	1.12505	0.187508	0.562525	0.187508	1.12505	0.750033	1.12505	0.187508	2.77556e-17	-2.77556e-17	0.187508	2.77556e-17	-2.77556e-17	2.77556e-17	1.68757	1.0313	0.937541	1.12505	1.2188	0.843787	0.375017	0.656279	0.0937541	0.187508	0.281262	2.77556e-17	-0.187508	2.77556e-17	1.31256	1.50007	0.937541	0.187508	0.187508	0.375017	-0.187508	-0.375017	0.187508	0.187508	-2.77556e-17	0.562525
712	0.199416	-0.240113	1.37149	-0.0936035	-0.28895	-0.0936035	-0.191277	0.638946	0.199416	-0.28895	-0.484296	0.15058	-0.386623	0.15058	0.248253	-0.215695	0.687782	-0.240113	-0.264532	-0.0203486	-0.362205	-0.313368	-0.313368	-0.191277	0.126161	-0.411041	-0.0936035	0.223834	0.15058	-0.14244	1.07847	-0.0936035	-0.386623	0.883129	0.00406972	0.297089	0.492436	-0.386623	0.297089	0.394763	-0.43546	0.101743
713	0.00323653	0.00323653	0.106805	1.09071	1.22017	0.844734	0.106805	0.0291288	-0.229794	-0.0744402	-0.566392	-0.436931	-0.333362	-0.165063	0.249213	-0.249213	0.39162	0.553446	1.35611	1.01951	0.909464	1.01303	0.915938	0.987141	1.01951	0.637596	0.650542	0.657015	0.300997	-0.30747	0.275105	0.443404	0.559919	0.650542	0.00323653	-0.47577	-0.0873863	-0.255686	0.22332	-0.0485479	0.495189	0.15859
714	0.175612	-0.168444	0.77771	0.390647	0.519668	0.605682	0.992745	0.820717	0.77771	0.476661	0.949738	-0.125437	0.175612	-0.125437	-0.103934	0.0895979	0.283129	-0.232955	0.0895979	0.132605	0.0680944	-0.0179196	0.498164	0.197115	0.41215	0.433654	0.713199	0.0680944	0.261626	-0.254458	0.132605	0.132605	0.304633	0.433654	0.562675	0.949738	0.390647	0.34764	0.0895979	0.476661	0.0895979	0.304633
715	0.187529	-0.174596	0.885915	0.265128	0.549655	1.09284	1.29977	1.17044	1.01525	1.37737	1.32564	1.22217	0.885915	1.40324	-0.0323327	0.0323327	1.24804	0.394458	0.640187	0.678986	0.678986	0.640187	0.407392	0.252195	0.78245	0.743651	0.601388	0.122864	-0.0452657	0.0323327	0.704852	0.31686	0.730718	0.575521	0.472057	0.575521	0.187529	0.368592	0.394458	0.368592	0.756584	0.575521
716	0.266015	-0.232763	1.16382	-0.0332519	-0.0332519	-0.133007	-0.0332519	0.565282	-0.232763	-0.133007	0.0665037	-0.53203	-0.332519	-0.232763	-0.332519	0.266015	0.266015	-0.432274	-0.232763	-0.0332519	-0.133007	-0.133007	0.415648	-0.182885	-0.182885	-0.133007	-0.0831297	-0.232763	0.0665037	-0.0332519	0.864548	-0.0332519	-0.0332519	0.665037	0.764793	0.565282	0.266015	-0.232763	0.166259	0.266015	0.266015	0.266015
717	0.0909628	-0.0545777	0.891435	0.163733	-0.0545777	0.309273	0.745895	0.818665	0.454814	0.236503	0.236503	0.600354	0.309273	0.0909628	0.0181926	-0.0181926	0.491199	0.0545777	0.382044	-0.127348	0.236503	-0.0909628	-0.0545777	-0.0181926	-0.0909628	0.0181926	-0.200118	-0.236503	-0.563969	0.527584	0.0181926	-0.418429	-0.563969	-0.491199	-0.418429	-0.92782	-0.563969	-1.29167	-0.78228	-1.00059	-0.491199	-0.418429
718	-0.547214	0.443966	0.815658	0.196171	0.691761	0.320068	0.320068	0.567863	0.815658	0.196171	-0.299419	0.320068	0.320068	0.320068	0.196171	-0.23747	0.567863	0.505915	1.0015	0.25812	0.382017	0.443966	0.443966	0.567863	-0.0516239	0.0722735	0.691761	-0.175521	-0.0516239	0.196171	0.196171	0.567863	0.443966	1.31125	0.939556	0.939556	-0.299419	0.567863	0.320068	-0.175521	0.443966	0.320068
719	0.986418	-0.940538	0.848778	0.16058	0.298219	0.298219	0.16058	-0.389979	0.0229399	-0.527619	-0.1147	-0.1147	-0.1147	-0.1147	-0.321159	0.229399	0.298219	-0.18352	-0.18352	-0.389979	0.16058	-0.389979	0.0917598	-0.18352	-0.0458799	0.0917598	0.0229399	0.16058	0.298219	-0.252339	0.848778	-0.252339	0.435859	0.848778	0.848778	0.298219	0.0229399	0.0229399	0.435859	0.573499	0.573499	-0.252339
720	0.00786581	0.00786581	0.479815	0.52701	1.04615	1.37652	1.28213	1.5181	1.32932	1.5653	0.998958	0.43262	0.102256	0.479815	0.0314633	-0.0629265	0.550607	0.33823	0.880971	0.52701	0.52701	0.125853	-0.369693	0.385425	0.456217	-0.511278	-0.440486	-0.0629265	-0.086524	0.102256	0.24384	-0.0393291	-0.558473	-0.511278	-0.322498	-1.03042	-1.03042	-0.558473	-0.700057	-1.07762	-0.888837	-1.17201
721	0.501598	-0.568478	0.501598	0.501598	0.234079	0.10032	0.367839	0.10032	0.234079	-0.0334399	0.635357	0.234079	0.234079	0.367839	-0.367839	0.367839	0.367839	0.434718	0.367839	0.234079	0.300959	0.300959	0.367839	0.234079	0.501598	0.769117	0.635357	0.635357	0.10032	-0.0334399	0.769117	0.367839	0.501598	0.367839	1.03664	0.10032	0.10032	0.367839	0.234079	0.10032	0.501598	-0.300959
722	0.00305596	0.0397275	1.32323	-0.363659	-0.400331	-0.363659	-0.693703	-0.473674	-0.547017	-0.657031	-0.326988	-0.326988	0.5898	1.32323	-0.070287	0.0580632	0.259756	-0.308652	-0.547017	-0.528681	-0.693703	-0.455338	-0.216973	0.296428	0.204749	0.259756	0.498121	0.919843	0.0397275	-0.070287	-0.510345	-0.437002	-0.62036	-0.510345	-0.253645	-0.583688	-0.693703	-0.803717	-0.547017	-0.547017	-0.290316	-0.473674
723	0.0238439	-0.0201756	0.464039	0.42002	0.111883	-0.658459	-0.57042	-0.306303	0.287961	0.155903	-0.59243	0.155903	0.35399	0.0238439	-0.00917074	0.0238439	0.122888	-0.372332	-0.174244	-0.130224	-0.207259	0.342986	0.431025	0.166907	0.210927	-0.229268	-0.0421854	-0.0752	-0.0421854	0.0238439	1.34443	0.662127	-0.262283	0.00183415	0.552078	0.221932	0.44203	-0.262283	-0.0421854	0.133893	-0.0201756	-0.350322
724	0.243281	-0.227585	0.431628	0.431628	0.149108	0.149108	-0.0392389	0.0549344	0.243281	0.619974	0.337454	0.243281	0.243281	0.149108	0.243281	-0.274672	0.431628	-0.0863255	0.00784777	-0.321759	0.196194	0.196194	-0.274672	-0.180499	-0.368845	-0.321759	-0.415932	-0.463019	-0.415932	0.431628	0.337454	-0.510105	-0.792625	0.149108	1.18501	0.0549344	-0.415932	-0.227585	0.149108	0.337454	-0.510105	0.431628
725	-0.478861	0.468988	0.64671	0.113544	-0.30114	-0.30114	0.291266	0.232026	-0.0641773	-0.478861	-0.241899	-0.182658	-0.123418	-0.538102	-0.212279	0.172785	0.528229	-0.212279	-0.271519	-0.182658	0.143165	-0.0937976	-0.36038	-0.36038	-0.567722	-0.0641773	-0.478861	-0.123418	-0.00493672	0.0543039	-0.182658	0.468988	-0.00493672	-0.36038	-0.36038	-0.538102	0.232026	0.232026	0.172785	-0.182658	-0.182658	0.291266
726	0.372544	-0.338676	0.237074	0.508015	0.778956	1.0499	0.914426	1.01603	1.18537	1.32084	0.948294	0.508015	0.304809	0.541882	-0.135471	0.135471	0.57575	0.524949	0.152404	0.491081	0.457213	0.524949	0.169338	0.304809	0.0677353	-0.186272	-0.270941	0.135471	-1.38778e-17	-0.0338676	0.474147	-0.270941	0.101603	-0.372544	0.135471	-0.812824	-0.57575	-0.0677353	-0.406412	-0.508015	-0.541882	-1.08376
727	-0.40485	0.40485	0.5398	0.13495	-0.13495	-4.16334e-17	0.13495	0.674749	0.40485	0.2699	-0.2699	0.2699	0.13495	-0.2699	0.0674749	-0.0674749	-0.202425	5.55112e-17	-0.2699	-2.77556e-17	0.337375	0.2699	0.202425	-0.0674749	-0.0674749	-0.2699	-0.13495	-0.13495	-0.13495	0.13495	0.13495	0.40485	-2.77556e-17	-0.13495	0.13495	0.2699	0.13495	0.40485	0	0.674749	0.40485	0.2699
728	0.0471639	-0.141492	0.613131	0.0471639	-0.330148	0.23582	0.424476	-0.330148	0.0471639	0.23582	0.0471639	0.23582	-0.330148	-0.707459	0.23582	-0.23582	1.55641	0.518803	0.613131	0.707459	-0.0471639	0.424476	0.23582	0.518803	0.330148	0.0471639	-0.0471639	-0.23582	0.0471639	0.0471639	0.424476	-0.141492	0.0471639	0.23582	-0.330148	-0.330148	0.23582	0.0471639	-0.330148	-0.518803	-0.330148	-0.330148
729	0.419414	-0.524267	0.419414	0.209707	-0.419414	0.31456	0.733974	0.31456	0.62912	1.67765	0.524267	0.62912	-0.62912	0.524267	-0.0524267	0.0524267	-0.15728	-0.104853	-0.15728	-0.104853	-0.31456	-0.209707	-0.15728	-0.104853	-0.15728	-0.104853	-0.104853	-0.31456	0.524267	-0.419414	-5.55112e-17	-0.524267	0.31456	-0.838827	0.104853	-0.62912	-0.31456	-0.209707	-8.32667e-17	-0.419414	-0.419414	-0.62912
730	0.187905	-0.187905	1.10655	-0.4802	-0.521957	0.104391	1.31533	-0.0626348	0.897766	0.146148	0.688983	0.354931	0.939523	0.4802	-0.0835131	0.0835131	0.167026	-0.626348	-0.542835	-0.375809	-0.375809	-0.334052	0.375809	0.12527	0.626348	0.751618	0.856009	1.19006	0.0208783	-0.0208783	0.313174	-0.814253	-0.438444	-0.396687	-0.60547	-0.73074	-0.438444	-0.521957	-0.438444	0.271418	-0.313174	0.271418
731	0.185175	-0.19942	0.270641	0.313374	0.313374	0.227908	0.441572	0.441572	-0.0284885	0.484305	0.056977	0.0997098	-0.113954	0.227908	-0.113954	0.0997098	0.719335	0.33474	0.441572	0.826167	0.911633	0.997098	1.08256	1.01846	0.612503	0.56977	0.527038	0.826167	0.227908	-0.19942	0.313374	0.441572	0.398839	0.612503	0.056977	0.527038	0.56977	0.441572	0.356107	-0.327618	-0.0712213	0.0997098
732	0.26454	-0.529081	0.26454	0.26454	0.26454	0	0	0.529081	0.529081	0.793621	0.26454	1.05816	-1.11022e-16	0	-0.13227	0.13227	0.39681	0.529081	0.661351	0.529081	-0.13227	0.13227	0.39681	0.13227	0.529081	0.13227	0.661351	-0.13227	0.26454	0	1.3227	1.85178	1.3227	0.26454	0.26454	0.26454	1.3227	1.3227	1.05816	0.793621	0.793621	1.05816
733	-0.0840975	0.31957	0.31957	0.117736	0.117736	-0.0840975	0.117736	0.521404	1.12691	2.53974	0.925072	0.925072	0.117736	0.31957	0.420487	-0.487765	-0.487765	-0.588682	-0.285931	-0.588682	-0.285931	-0.0840975	-0.185014	0.0168195	-0.487765	-0.689599	-0.285931	-0.689599	-0.0840975	-0.0840975	0.521404	0.117736	-0.0840975	-0.0840975	-0.0840975	-0.0840975	-0.0840975	0.117736	-0.0840975	-0.0840975	0.117736	0.117736
734	-0.0428796	-0.0428796	0.214398	0.214398	0.471675	-0.0428796	0.471675	-0.0428796	0.471675	0.214398	0.214398	0.214398	0.214398	0.214398	0.214398	-0.300157	-0.0428796	-0.171518	0.343037	-0.300157	0.0857592	-0.0428796	-0.0428796	-0.300157	-0.300157	-0.0428796	-0.171518	-0.300157	-0.0428796	0.214398	-0.0428796	-0.0428796	0.214398	-0.0428796	0.214398	-0.0428796	-0.0428796	-0.0428796	0.214398	-0.0428796	-0.0428796	0.471675
735	0.238163	-0.415084	0.401475	-0.00680466	0.0748512	0.564787	0.973066	0.646442	1.29969	0.89141	0.564787	0.483131	-0.00680466	-1.23164	0.156507	-0.129288	0.850582	0.646442	0.156507	0.768926	0.564787	0.442303	1.05472	0.564787	0.768926	0.483131	0.401475	0.115679	-0.170116	0.319819	0.728098	0.646442	1.05472	0.973066	1.463	0.809754	0.156507	0.89141	1.13638	0.89141	0.401475	0.0748512
736	0.100314	-0.177479	0.7485	-0.362675	-0.733067	-0.640469	0.192912	-0.362675	0.00771649	0.00771649	-0.0848814	-0.177479	-0.270077	0.00771649	0.331809	-0.362675	0.563304	-0.408974	-0.59417	-0.59417	-0.13118	-0.13118	-0.0385825	0.0540154	0.702201	0.378108	0.28551	0.331809	-0.177479	0.28551	1.11889	0.470706	0.378108	0.192912	0.192912	0.378108	-0.0848814	0.563304	0.563304	0.470706	0.7485	0.192912
737	-0.0325318	0.0975954	0.227723	0.0975954	0.227723	0.878359	1.52899	0.618104	0.748231	0.0975954	0.0975954	0.878359	0.227723	0.618104	-0.162659	0.162659	0.292786	0.162659	0.0975954	-0.227723	0.0975954	0.292786	-0.0325318	-0.162659	-0.0975954	-0.0325318	0.35785	-0.0975954	-0.0325318	-0.0325318	-0.162659	-0.553041	-0.553041	0.0975954	1.00849	0.227723	0.878359	-0.422913	0.227723	0.618104	1.00849	0.0975954
738	0.0502396	-0.0100479	0.411965	-0.130623	-0.0703355	-0.251198	0.170815	0.29139	0.472253	0.472253	0.351677	1.1957	0.954553	0.231102	-0.0401917	0.0803834	0.0200959	0.351677	0.381821	0.683259	0.110527	0.411965	0.984697	0.833978	0.894265	0.833978	0.622971	0.411965	-0.0703355	-0.0100479	0.0502396	-0.492348	-0.854074	-0.371773	-0.612923	0.110527	0.170815	-0.0703355	0.170815	0.0502396	-0.854074	-0.612923
739	0.0105969	-0.0741781	0.773571	-0.498053	-0.667603	0.561634	0.434472	-0.201341	0.222534	-0.116566	-0.328503	0.180147	0.222534	0.137759	-0.116566	0.158953	0.519247	-0.349697	-0.392084	-0.476859	-0.201341	-0.0953718	0.0317906	-0.243728	-0.222534	0.328503	0.349697	-0.201341	0.137759	-0.116566	-0.794765	-0.87954	-1.30341	-0.794765	-0.455665	-1.04909	-0.201341	0.392084	-0.286115	-0.0741781	-0.413278	-0.201341
740	0.501751	-0.501751	0.501751	-0.250875	0.752626	0	0.250875	-0.250875	0.752626	0	-0.250875	-0.250875	1.25438	1.50525	0.125438	-0.125438	1.25438	0.376313	0.376313	0.250875	0.501751	-0.125438	5.55112e-17	-0.125438	0.376313	0.376313	0.627188	0.501751	0	0	0.752626	0.501751	0	1.0035	1.0035	0.501751	0.250875	0	0.752626	1.0035	0	0.752626
741	0.142638	-0.114111	0.527762	-0.37086	-0.242485	-0.0713192	0.0998469	0.442179	0.48497	0.228221	0.48497	0.912886	0.74172	0.0570554	-0.135506	0.121243	-0.0499234	-0.349464	-0.905754	-0.841566	-0.755983	-0.862962	-0.841566	-0.542026	-0.285277	-0.263881	-0.156902	0.570554	-0.156902	0.142638	-0.627609	0.0570554	-1.22669	-1.35506	-1.44065	-1.1839	-0.6704	-0.927149	-0.413651	-0.199694	-0.798775	-0.456443
742	0.0149743	-0.0449229	0.0449229	0.0449229	0.0748716	0.10482	0.284512	0.0748716	0.0748716	0.194666	0.0449229	0.224615	-0.0449229	0.0748716	0.134769	-0.10482	-0.299486	-0.149743	-0.269538	-0.583998	-0.449229	-0.389332	-0.449229	-0.0898459	-0.329435	-0.314461	-0.404306	-0.269538	0.0449229	-0.0449229	0.134769	0.0449229	0.0449229	-0.0748716	0.0748716	-0.10482	0.134769	0.10482	0.0449229	0.0748716	0.494152	0.823587
743	0.171117	-0.171117	0.342234	-0.256676	0.59891	0.342234	1.71117	0.513351	0.0855586	0.684468	0.855586	1.19782	0.342234	0.513351	-0.0855586	0.0855586	-0.0427793	-0.128338	0.171117	0.0855586	0.0427793	0.171117	0.299455	5.55112e-17	0.299455	0.556131	0.427793	0.59891	0.171117	-0.171117	0.770027	-0.427793	0.0855586	-0.0855586	0.427793	2.77556e-17	0.256676	0.0855586	0.171117	1.11226	-0.0855586	0.427793
744	0.131008	-0.0935774	-0.0187155	0.0561465	-0.0935774	-0.767335	0.280732	-0.393025	-0.917059	-0.692473	0.131008	-0.393025	-0.318163	-0.467887	-0.0561465	0.0561465	-0.0187155	-0.355594	0.20587	-0.318163	-0.243301	-0.0935774	-0.131008	0.617611	0.168439	-0.58018	-0.168439	0.0561465	0.430456	-0.467887	-0.617611	-0.0935774	-0.542749	0.0561465	-0.467887	-0.393025	-0.0187155	-0.542749	0.505318	0.131008	0.131008	0.20587
745	0.660721	-0.647892	0.322021	-0.309192	-0.0320739	-0.201424	-0.0320739	0.291231	0.522162	0.876258	-0.278401	-0.694078	-1.00199	-0.41696	0.0372057	-0.0474693	0.275835	-0.055167	-0.255308	0.0141125	-0.139842	-0.0859579	0.221951	0.19116	0.198858	0.0449034	-0.209122	0.160369	0.0295079	-0.0320739	-0.463146	-0.955801	-0.940405	-0.940405	-0.740264	-1.40227	-1.23292	-0.24761	-0.647892	-1.24831	-1.35608	-1.3099
746	-0.117857	0.0997253	-0.226648	0.208516	0.970055	0.208516	0.0997253	0.317308	0.426099	0.970055	0.208516	0.53489	0.208516	0.208516	-0.0634615	-0.00906593	0.0453297	-0.00906593	0.752472	0.752472	1.07885	1.07885	0.154121	-0.00906593	0.371703	0.915659	0.426099	0.426099	-0.117857	0.208516	0.208516	-0.117857	-0.117857	-0.117857	0.208516	0.53489	0.752472	0.317308	0.317308	0.752472	1.07885	1.07885
747	-0.137346	0.116216	-0.137346	0.116216	0.876902	0.876902	0.369778	0.369778	0.62334	0.242997	-0.0105651	0.116216	-0.264127	-0.137346	-0.0105651	0.0528254	0.0528254	0.242997	0.242997	0.306387	0.496559	-0.0105651	-0.0105651	0.369778	0.116216	0.242997	0.116216	0.116216	-0.0105651	-0.0105651	0.369778	0.496559	-0.137346	0.496559	0.116216	0.242997	-0.0105651	0.369778	0.369778	0.369778	0.496559	-0.137346
748	0.0326502	-0.0653004	0.130601	-0.163251	0.816255	0.326502	1.30601	1.01216	0.424452	0.816255	1.01216	0.914205	1.40396	0.914205	-0.261201	0.228551	0.620353	0.228551	-0.114276	0.375477	-0.0163251	0.620353	0.0326502	0.522403	0.0326502	0.767279	0.179576	0.473428	-0.163251	0.228551	0.914205	1.11011	1.50191	1.30601	1.01216	0.718304	1.01216	1.01216	0.914205	0.718304	0.718304	0.718304
749	-0.0199158	0.0398315	0.159326	-0.199158	-0.079663	-0.079663	0.0398315	2.66871	1.41402	0.219073	0.756799	0.219073	0.398315	0.0398315	0.0398315	-0.0199158	-0.13941	-0.348526	-0.079663	-0.199158	0.0398315	-0.0497894	0.0398315	0.51781	0.398315	0.965914	1.38415	0.1892	-0.079663	0.0398315	-0.13941	0.278821	0.458062	-0.0199158	0.338568	0.338568	1.11528	0.577557	-0.079663	-0.13941	0.876293	0.0995788
750	0.119798	-0.167717	0.119798	-0.167717	0.119798	0.407314	0.407314	-0.167717	0.119798	-0.167717	0.119798	0.119798	-0.167717	0.119798	-0.0239596	-0.167717	0.694829	0.119798	0.551072	0.407314	-0.167717	0.119798	0.119798	0.119798	-0.167717	0.119798	-0.0239596	-0.0239596	0.407314	-0.167717	0.119798	0.407314	-0.167717	0.119798	0.407314	0.119798	0.119798	-0.167717	0.119798	-0.167717	0.119798	0.119798
751	0.0388411	-0.00353101	-0.00353101	-0.0459031	-0.00353101	-0.0459031	-0.00353101	-0.00353101	-0.00353101	-0.00353101	-0.00353101	-0.00353101	-0.00353101	0.208329	0.187143	-0.257763	-0.406066	-0.342508	-0.278949	-0.342508	-0.406066	-0.406066	-0.406066	-0.342508	-0.300135	-0.38488	-0.363694	-0.406066	0.0388411	-0.00353101	-0.00353101	-0.0459031	-0.0459031	-0.00353101	-0.0459031	-0.0459031	-0.0459031	-0.00353101	0.0812131	0.0388411	0.0812131	-0.0459031
752	0.626776	-0.615875	0.430568	-0.48507	-0.615875	-0.615875	0.626776	-0.615875	1.01919	0.365165	-0.158056	0.168957	-0.288862	0.0381516	0.00545022	-0.0926538	-0.419667	-0.97559	-0.942889	-0.681278	-0.812083	-0.48507	-0.25616	-0.615875	-0.0926538	-0.0272511	-0.615875	0.103554	-0.223459	0.299762	-0.223459	0.299762	-0.550473	-0.746681	-0.48507	-0.615875	-0.615875	0.23436	0.103554	-0.615875	-0.48507	-0.812083
753	0.321753	-0.229823	0.085363	-0.151027	-0.151027	-0.387416	-0.151027	0.321753	0.16416	0.00656638	0.242956	-0.0722302	0.321753	-0.151027	0.085363	-0.0328319	0.242956	-0.111628	0.00656638	0.321753	0.439948	-0.0328319	0.124761	0.124761	0.282354	0.439948	0.242956	0.518744	0.16416	-0.30862	0.16416	2.84324	1.4249	1.5037	-0.151027	1.03092	0.873329	-0.151027	-0.30862	-0.30862	0.479346	0.085363
754	-1.15739e-17	-1.15739e-17	-0.127062	-0.0952964	-0.158827	0.190593	-0.158827	0.857668	2.30393e-18	-0.158827	0.317655	0.952964	0.540013	-0.127062	0.206476	-0.206476	-0.301772	-0.555896	-0.0635309	-0.619427	-0.428834	-0.476482	-0.540013	-0.285889	-0.460599	0.540013	0.142945	-0.0158827	-0.0952964	0.0952964	-0.127062	0.0952964	0.381186	0.0317655	1.81063	0.0952964	0.381186	-4.63496e-18	-0.127062	-0.190593	0.222358	-0.0635309
755	0.00689304	-0.15854	0.172326	-0.406689	0.503192	0.255042	1.74394	0.503192	0.172326	0.751341	0.834058	1.16492	0.255042	0.503192	-0.199898	0.255042	-0.0758234	-0.0758234	0.296401	0.213684	0.00689304	0.172326	0.296401	0.0482513	0.172326	0.627266	0.420475	0.627266	0.00689304	0.0896095	0.751341	-0.241256	0.255042	0.00689304	0.585908	0.255042	0.420475	0.337759	0.420475	0.916774	0.0896095	0.420475
756	-0.42982	0.307014	0.122806	-0.42982	-0.42982	-0.42982	-0.42982	-0.42982	-0.42982	-0.42982	-0.42982	-0.245611	0.859639	0.307014	-0.0614028	0.307014	-0.42982	-0.337715	-0.245611	-0.42982	-0.42982	-0.42982	-0.337715	-0.42982	-0.42982	-0.42982	0.307014	-0.153507	-0.0614028	-0.0614028	-0.0614028	-0.0614028	0.307014	0.307014	0.491222	0.122806	0.122806	-0.0614028	0.307014	0.307014	-0.0614028	-0.0614028
757	0.352312	-0.385866	-0.117437	-0.251652	-0.52008	-0.452973	-0.721401	-0.855615	-0.184545	-0.587187	-0.788508	-0.721401	-0.385866	-0.385866	0.0838839	-0.0167768	0.553634	0.352312	0.285205	0.117437	0.285205	-0.419419	0.52008	0.352312	0.0167768	0.0503303	-0.318759	0.117437	-0.117437	0.0838839	0.486526	1.09049	0.687848	0.352312	0.0838839	0.956276	0.889169	0.486526	0.822062	0.754955	-0.251652	-0.318759
758	-0.191845	-0.191845	-0.191845	-0.191845	0.137032	-0.191845	0.137032	0.137032	-0.191845	-0.191845	0.137032	0.465909	0.137032	-0.191845	-0.0274064	0.137032	-0.191845	-0.0274064	-0.0274064	-0.191845	-0.191845	-0.0274064	-0.191845	-0.0274064	-0.0274064	0.137032	-0.0274064	-0.191845	-0.520722	0.794787	1.45254	-0.8496	-0.8496	0.137032	-0.520722	-0.191845	0.137032	-0.520722	-0.520722	-0.8496	-0.8496	-0.8496
759	0.673938	-0.481385	0.442874	-0.827981	-0.712449	-0.134788	-0.134788	-0.712449	-0.25032	-0.481385	-0.596917	-0.481385	-0.134788	-0.827981	0.0385108	-0.192554	0.211809	-0.0192554	-0.192554	-0.0192554	-0.308086	-0.0192554	0.211809	-0.134788	0.269575	0.327342	0.789471	0.154043	-0.365852	0.327342	0.0962769	-0.0192554	-0.25032	-0.0192554	0.442874	-0.0192554	-0.0192554	0.0962769	0.442874	0.0962769	-0.0192554	0.0962769
760	0.156742	-0.125393	0.0626966	-0.45455	0.297809	0.250786	0.156742	0.721011	0.862078	0.673988	0.532921	-0.313483	0.0156742	-0.501573	0.13323	-0.195927	0.462387	0.0626966	0.391854	0.438876	0.556432	0.297809	0.0626966	0.0862078	0.180253	0.297809	0.344831	0.297809	0.203764	-0.172416	0.721011	0.579944	0.626966	1.14421	0.673988	0.626966	0.250786	0.203764	-0.0313483	0.0626966	-0.360505	0.156742
761	0.273976	-0.253681	0.476921	-0.943695	-0.984284	-1.10605	-0.618982	-0.537804	-0.456626	-0.781339	-0.578393	-0.659571	-1.10605	2.22225	0.152209	-0.192798	0.131914	-0.659571	-0.598688	-0.761044	-0.74075	-0.558099	-0.355154	-0.253681	0.172503	0.0507363	-0.0304418	0.618982	-0.0507363	0.0710308	0.761044	0.152209	0.0710308	0.152209	0.152209	0.11162	-0.172503	0.476921	0.273976	0.476921	0.558099	-0.0507363
762	2.77556e-17	-0.0643128	-0.128626	-0.385877	-0.385877	-1.15763	-1.15763	-1.28626	-1.22194	-0.964692	-0.257251	-0.771754	-1.22194	-1.41488	0.160782	-0.0964692	0.0321564	0.0321564	0.0321564	-0.0321564	0.225095	0.0964692	0.192938	2.77556e-17	0.225095	0.160782	0.0321564	-0.160782	-0.0643128	0.0643128	0.128626	-0.0643128	-0.321564	0.192938	-0.45019	-0.321564	-0.0643128	0.257251	-0.128626	-0.514502	-0.45019	-0.578815
763	0.16387	-0.16387	-0.327739	-0.327739	-0.16387	-0.0546232	0.327739	-0.273116	0.109246	1.31096	1.03784	0.382363	0	-0.109246	-0.382363	0.382363	-0.355051	-0.546232	-0.546232	-0.628167	-0.546232	-0.273116	-0.409674	-0.327739	-0.491609	-0.16387	-0.355051	0.0546232	0.0546232	-0.0546232	-0.16387	0.109246	0.218493	-0.436986	0.382363	-0.0546232	-2.77556e-17	0.109246	-0.0546232	0	0.16387	-0.273116
764	0.0397321	-0.0297991	-0.307924	-0.556249	-0.307924	0.218526	0.784709	1.03303	0.139062	0.566182	0.397321	0.735043	0.129129	0.307924	0.0546316	-0.0645646	0.104297	0.0248325	-0.0446986	0.41222	0.268192	0.576115	0.233426	-0.283091	-0.531417	0.32779	-0.193694	0.109263	0.0595981	-0.0595981	0.337723	-0.00993302	0.0893972	0.437053	0.52645	-0.139062	-0.307924	0.019866	-0.0893972	0.248325	-0.0595981	-0.297991
765	-0.0844713	0.12893	-0.564624	-0.617974	-0.617974	-0.031121	0.18228	-0.511274	-0.564624	-0.511274	-0.564624	-0.564624	-0.351223	-0.564624	-0.031121	0.0489044	-0.297873	-0.537949	-0.511274	-0.484599	-0.404573	-0.484599	-0.457923	-0.511274	-0.244522	-0.484599	-0.537949	-0.457923	-0.031121	-0.031121	-0.0844713	-0.137822	-0.137822	-0.0844713	-0.031121	0.235631	-0.137822	-0.137822	-0.0844713	-0.0844713	-0.137822	-0.137822
766	0.838807	-0.686296	-0.533786	-1.14383	-0.838807	0.0762551	-0.381276	0.0762551	0.0762551	-0.0762551	0.838807	0.0762551	0.838807	0.381276	-0.15251	6.93889e-18	-0.15251	0.15251	-0.15251	1.38778e-17	-1.38778e-17	0.228765	0.457531	0.228765	0.305021	0.228765	-0.15251	1.38778e-17	-0.0762551	0.0762551	0.686296	0.381276	0.533786	1.29634	0.991317	0.533786	0.838807	2.05889	1.14383	0.381276	0.533786	1.14383
767	0.0344868	-0.0246334	-0.615836	-1.20704	-1.20704	-1.50264	-1.44352	-1.3844	-1.50264	-1.3844	-1.56176	-1.56176	-1.50264	-0.970557	-0.0541936	0.0344868	0.211848	-0.261114	-0.290675	-0.497595	-0.349795	-0.261114	0.330088	-0.379355	-0.320235	-0.290675	-0.172434	-0.468035	-0.142874	0.152727	0.0344868	-0.320235	-0.438475	-0.911437	-0.911437	-0.852317	-0.734076	-0.793197	-0.320235	-0.379355	0.0344868	-0.142874
768	0.0105666	-0.008941	4.88747	3.65849	3.21957	2.95622	2.48804	2.06862	1.93207	1.61019	0.751857	0.371458	0.0788433	-0.340571	-0.00406409	0.000812818	1.64433	0.927425	1.25905	0.654318	0.678703	0.737226	0.766487	0.303181	0.191012	0.420227	0.395842	0.0300743	-0.0772177	0.0788433	2.17591	0.839641	0.586042	0.312935	-0.008941	-0.0382024	0.283673	0.156874	0.264166	0.664072	-0.0674639	0.244658
769	-0.00876806	0.0438403	3.35817	3.72642	2.306	1.56948	1.35905	1.14862	0.306882	0.0438403	0.517315	-0.0613764	-0.482243	-0.113985	-0.00876806	-0.00876806	0.885574	1.12231	1.0697	0.964486	0.780357	0.911878	1.12231	1.17492	0.964486	0.727749	0.491011	0.438403	-0.0613764	0.0438403	0.832966	1.0434	-0.324418	-0.640068	-0.482243	-0.58746	-0.377026	-0.00876806	0.201665	0.569924	-0.00876806	0.0438403
770	0.00620755	0.00620755	3.91696	2.8741	0.117943	0.192434	0.266925	0.415906	0.00620755	0.0806982	0.0806982	-0.142774	-0.180019	-0.217264	0.00620755	0.00620755	2.11057	2.01745	1.77536	1.03045	0.248302	0.434529	-0.0869057	0.0806982	0.229679	-0.273132	-0.142774	0.211057	-0.142774	0.117943	2.27817	1.86847	0.825604	0.490396	0.453151	0.676623	0.564887	0.155189	0.86285	0.974585	-0.105528	0.266925
771	-0.022846	-0.022846	2.99282	2.99282	-0.022846	0.251305	1.07376	2.44452	-0.022846	0.525457	0.251305	0.251305	0.251305	-0.022846	-0.022846	0.11423	0.662533	-0.159922	-0.022846	-0.159922	-0.159922	-0.022846	-0.159922	-0.159922	-0.022846	-0.022846	-0.022846	-0.159922	-0.022846	-0.022846	0.799608	1.07376	-0.022846	0.251305	1.62206	1.89621	-0.022846	-0.022846	-0.022846	1.62206	0.799608	0.251305
772	0.0839121	-0.117477	3.02419	1.97697	2.01725	1.65475	2.42002	2.13808	2.37975	2.01725	1.61447	1.89641	1.3728	2.17836	-0.097338	0.0839121	2.13808	1.17141	1.111	1.71516	1.33252	1.05058	1.07072	0.970024	0.869329	0.970024	0.48669	0.84919	0.204746	-0.157755	1.0103	1.7353	1.29225	0.84919	0.607524	0.325579	0.889468	0.768635	1.25197	-0.157755	0.365857	0.0436343
773	0.155151	-0.155151	3.87877	1.08606	-0.155151	-0.155151	-0.155151	0.155151	0.465453	0.775754	1.39636	-0.155151	-0.155151	-0.155151	-0.155151	0.155151	0	0.310302	0.775754	-0.310302	-4.16334e-17	-1.38778e-17	0.620603	0.310302	0.310302	-6.93889e-17	-0.310302	0.155151	0.155151	-0.155151	0.155151	-0.155151	0.465453	-0.155151	0.155151	-0.155151	0.155151	-0.155151	0.155151	0.465453	0.465453	0.465453
774	-0.21902	0.211267	2.49062	2.40922	1.97893	1.6882	1.86264	1.47887	1.72308	1.22302	1.38583	1.85101	-0.137614	0.33919	-0.00387646	0.00775291	1.01951	0.757847	0.815994	0.938102	1.43235	1.26954	1.40328	1.45561	1.42072	1.10673	-0.271352	0.106603	-0.067838	0.0717144	1.89753	2.07197	1.95567	1.81612	1.26954	1.5719	1.04858	1.19976	0.850882	0.955547	-0.439978	-0.300425
775	0.218305	-0.218305	2.64193	2.1875	1.96474	1.98256	1.55486	1.54595	1.27864	1.72416	1.43903	1.48358	-0.396512	0.0935591	0.0891039	-0.0891039	2.09394	1.73753	1.6306	2.0182	1.98256	1.51922	1.59496	1.98256	1.93355	1.88009	0.138111	0.196029	-0.0579175	0.0579175	1.61724	1.7598	1.86673	1.59942	1.84891	1.56377	1.39448	1.83109	1.34101	1.56377	-0.726197	-0.405423
776	-0.104396	0.365385	3.81044	0.991758	0.678571	0.991758	1.46154	0.208791	0.0521978	0.208791	0.678571	0.365385	0.208791	0.0521978	-0.104396	0.0521978	3.65385	0.678571	0.835165	0.600275	0.600275	0.365385	0.365385	0.443681	0.0521978	0.835165	-0.0260989	-0.104396	-0.260989	0.0521978	3.96703	0.365385	0.521978	0.991758	0.365385	0.365385	0.208791	0.365385	0.0521978	0.0521978	0.365385	0.0521978
777	-0.0842982	0.0764198	2.02394	2.04285	1.55124	1.96722	1.6836	1.22035	1.22981	1.49452	1.74978	1.58906	-0.141022	-0.150476	-0.00866617	0.0244228	2.09012	1.68833	1.96249	1.54179	1.84904	1.64106	1.91522	1.53706	1.41416	1.48507	-0.344283	-0.25447	-0.0842982	0.0764198	2.84644	2.3832	2.05231	2.41156	2.29811	2.13739	2.26029	2.25084	1.5607	2.14685	0.237138	1.00291
778	-0.196303	0.196303	3.06054	0.990437	0.597831	0.588909	0.740597	0.330146	-0.133843	0.196303	0.535371	0.633523	0.12492	-0.446143	0.102613	-0.102613	1.63734	-0.0223071	0.722751	0.620139	0.633523	0.401529	0.191841	0.339069	0.28107	0.3123	0.173996	0.182919	-0.18738	0.18738	0.963668	0.18738	-0.356914	-0.356914	-0.178457	-0.303377	-0.107074	0.0356914	-0.410451	0.0803057	-0.410451	0.0803057
779	-0.363813	0.429961	3.07588	0.826848	0.694553	0.959144	0.297665	0.694553	0.0330739	0.297665	0.694553	0.562257	-0.0992218	-0.0992218	-0.0330739	-0.0992218	2.74514	0.628405	0.16537	0.694553	0.562257	0.0330739	0.496109	0.0330739	0.0330739	-0.297665	-0.0330739	-0.16537	0.297665	-0.231518	1.09144	0.826848	0.562257	0.562257	-0.496109	0.429961	-0.7607	-0.496109	-0.0992218	-1.28988	-0.231518	-1.28988
780	-0.162827	0.162827	2.53544	1.11653	1.39566	1.67479	1.30261	1.27935	0.907177	0.814133	1.16305	1.07	0.465219	0.325653	-0.0465219	0.0465219	1.65153	0.721089	0.721089	0.802502	0.849024	0.639676	0.779241	0.767611	0.686198	0.581523	0.453588	0.825763	-0.0465219	0.0465219	1.76783	1.46544	0.953699	1.11653	0.976959	0.976959	1.13979	1.32587	1.04674	0.348914	0.25587	0.721089
781	0.0813812	-0.0860315	1.6997	1.6439	1.14166	0.527815	-0.00232518	-0.00232518	-0.309248	-0.420857	-0.504563	-0.783584	-0.616172	-0.671976	-0.0720805	0.053479	1.56019	1.57414	0.946347	0.374353	0.165087	0.19299	0.625472	0.513864	0.444109	0.179039	0.0953322	0.109283	0.19299	-0.169738	1.72761	1.16956	0.72313	0.639423	0.72313	0.248794	0.109283	0.276696	-0.0302273	0.137185	0.19299	0.19299
782	-0.175383	0.197306	2.03883	1.22768	0.7673	0.964606	0.811146	0.284997	0.745377	1.51268	0.986529	0.657686	0.46038	-0.263074	-0.208267	0.208267	0.657686	-0.0109614	0.0986529	-8.32667e-17	-0.0986529	0.208267	0.876915	0.591917	0.701532	1.09614	0.635763	0.635763	-0.0219229	2.77556e-17	1.0523	0.0438457	-0.0438457	0.15346	0.219229	0.284997	0.723454	0.657686	0.811146	0.46038	0.942683	0.854992
783	0.00244485	0.031783	1.23465	2.02678	2.17347	2.40817	2.3495	2.26148	1.9681	2.05612	1.9681	0.823913	0.677223	1.93876	-0.0562315	0.0464521	0.251819	0.031783	0.105128	0.501194	0.677223	0.295826	0.0904593	0.0611212	0.310496	0.691892	0.867921	1.42535	0.031783	-0.0562315	-0.0562315	-0.0268933	-0.0562315	-0.0268933	-0.0268933	0.0611212	0.149136	0.178474	0.0904593	-0.0268933	0.031783	0.119797
784	-0.129536	0.215894	1.77033	1.25219	0.388609	0.388609	0.73404	0.215894	0.215894	0.215894	0.73404	-0.129536	0.906755	0.215894	0.0431788	0.129536	0.561325	0.0431788	0.129536	0.215894	-0.215894	-0.0431788	-0.302252	-0.129536	-0.0431788	-0.302252	-0.129536	-0.388609	-0.129536	-0.129536	-0.129536	0.73404	0.388609	0.215894	0.73404	0.73404	-0.129536	0.0431788	-0.302252	-0.302252	-0.302252	-0.302252
785	-0.275073	0.229228	2.38397	0.504301	0.275073	0.687683	0.320919	-0.504301	-0.275073	-0.366764	-0.320919	-0.137537	-0.320919	-0.504301	0.0229228	-0.0229228	2.3152	0.687683	0.206305	0.206305	0.0916911	-0.114614	-0.206305	-0.0458455	-0.366764	-0.0229228	-0.0687683	-0.114614	0.229228	-0.183382	2.24643	0.733529	2.77556e-17	-0.0916911	0.183382	0.0458455	-0.137537	0.137537	-0.183382	-0.183382	-0.41261	-0.0916911
786	0.082223	0.082223	2.54891	0.328892	-0.164446	-0.411115	-0.164446	0.082223	0.082223	0.082223	0.082223	0.575561	-0.164446	0.328892	-0.164446	0.082223	0.205557	-0.0411115	-0.28778	0.082223	-0.411115	-0.534449	-0.411115	-0.0411115	-0.28778	-0.534449	-0.534449	-0.411115	0.082223	-0.164446	-0.411115	-0.164446	-0.411115	-0.411115	-0.411115	-0.411115	-0.411115	-0.411115	0.082223	-0.164446	-0.411115	0.575561
787	0.180626	-0.225783	1.39985	1.39985	0.451566	1.53532	1.67079	0.857975	1.26438	0.993445	0.587036	0.316096	-0.0903132	0.0451566	0.180626	-0.225783	0.519301	0.316096	-0.0225783	0.316096	0.0451566	-0.158048	0.180626	0.519301	-0.293518	0.316096	0.0451566	0.112891	0.316096	-0.225783	0.0451566	0.587036	1.12891	0.722506	0.451566	0.993445	-0.0903132	0.451566	0.451566	-0.767662	-0.225783	-0.496723
788	-0.0505878	-0.0505878	2.22586	0.556465	0.708229	0.101176	0.101176	0.404702	-0.202351	0.556465	0.404702	0.252939	0.708229	0.404702	0.101176	-0.0505878	3.13644	1.08764	0.78411	0.177057	0.177057	0.480584	0.78411	0.708229	0.177057	0.480584	0.0252939	-0.0505878	-0.354114	0.404702	1.92233	1.16352	0.404702	0.404702	0.252939	0.556465	0.101176	0.404702	0.252939	0.556465	0.404702	0.859992
789	-0.0465718	0.00931436	1.76973	0.987322	0.344631	-0.102458	-0.66132	-0.21423	-0.29806	-0.605434	-0.577491	0.121087	-0.130401	-0.521604	0.33066	-0.339974	0.442432	0.763778	0.386546	0.176973	-0.130401	0.0372575	-0.0884864	-0.0326003	0.386546	0.568176	0.526262	0.735835	-0.158344	0.204916	1.23881	0.484347	0.344631	0.540233	0.14903	-0.102458	0.00931436	0.288745	0.652005	-0.102458	-0.270117	-0.158344
790	0.0953901	-0.362483	1.01114	1.69794	0.782199	1.01114	1.46901	1.24007	1.01114	1.24007	0.782199	1.01114	0.553263	1.24007	-0.019078	0.0953901	0.667731	0.438795	0.0953901	0.896667	0.553263	0.667731	0.324326	0.438795	0.209858	0.438795	-0.019078	-0.591419	0.0953901	0.0953901	0.553263	0.553263	0.0953901	0.553263	0.782199	0.782199	0.0953901	0.782199	0.553263	0.553263	0.553263	0.782199
791	0.0742298	-0.0486333	1.5793	0.995703	1.67145	1.24143	1.67145	1.91718	1.39501	1.79431	2.22433	1.54859	1.91718	2.13219	0.0742298	-0.0639912	1.71752	0.964987	0.857482	0.473535	0.918914	0.550324	0.980345	0.888198	1.22607	1.11857	0.934272	1.07249	-0.110065	0.0742298	1.85574	1.30286	1.70217	1.54859	1.51787	1.45644	1.05713	0.811408	0.565682	0.534966	1.11857	0.596398
792	-0.211852	0.196719	1.01386	1.55862	0.514497	0.242116	0.33291	0.151323	0.33291	-0.0756613	0.741481	0.242116	0.196719	0.105926	0.196719	-0.166455	1.46783	1.78561	0.696084	0.832274	0.378306	0.446402	-0.121058	-0.166455	-0.0302645	0.310211	0.128624	-0.00756613	-0.302645	0.287513	1.51323	0.741481	-0.348042	-0.257248	-0.0756613	-0.484232	-0.665819	-0.393439	-0.575026	-0.257248	0.060529	-0.620422
793	0.393231	-0.480616	1.96616	0.568001	0.74277	0.74277	0.91754	0.393231	0.568001	0.568001	0.74277	0.393231	0.74277	-0.131077	-0.218462	0.218462	1.44185	0.393231	0.655386	0.568001	0.568001	0.218462	0.568001	0.218462	0.393231	0.218462	0.305847	0.305847	-0.131077	0.218462	1.09231	-0.305847	0.0436924	0.218462	0.393231	-0.131077	-0.305847	-0.480616	-0.131077	0.218462	-0.131077	-0.305847
794	0.207764	-0.168563	1.19562	1.31323	1.64251	1.28971	1.47787	1.40731	1.45435	1.61899	1.57195	1.03098	1.57195	0.819296	0.337127	-0.344967	-0.0156803	-0.133283	0.172483	0.243045	0.384168	0.395928	0.407688	0.537051	0.642893	0.584092	0.701694	0.819296	-0.0274405	-0.00392008	0.49001	0.560571	-0.050961	0.395928	-0.145043	-0.356727	-0.239125	-0.215604	0.0196004	-0.215604	0.0901618	0.231285
795	-0.687485	0.687485	1.71871	0.77342	0.601549	1.54684	0.515614	1.28903	1.28903	0.171871	0.515614	0.859356	0.601549	-0.343742	0.128903	-0.0429678	-0.0859356	-0.0859356	0.300775	0.171871	0.38671	0.214839	0.515614	0.128903	0.0859356	0.214839	0.171871	-0.128903	-0.171871	0.0859356	1.38778e-17	-1.38778e-17	-1.38778e-17	-0.0859356	0.0859356	-1.38778e-17	1.38778e-17	-0.257807	-1.38778e-17	0.171871	0.0859356	-0.171871
796	0.266541	-0.159925	1.3327	1.11947	0.906239	1.54594	1.11947	0.266541	-0.159925	0.0533082	0.693006	0.906239	0.693006	-0.159925	-0.0533082	0.0533082	1.01286	0.906239	0.373157	0.479774	-0.0533082	0.159925	0.266541	0.799623	-0.0533082	0.266541	0.266541	0.0533082	0.0533082	-0.159925	2.18564	0.906239	0.479774	1.54594	1.9724	1.3327	0.906239	0.693006	0.906239	1.75917	0.266541	0.906239
797	0.114974	-0.0505887	1.27392	0.997977	0.280537	0.501288	0.611663	0.22535	0.280537	0.170162	0.666851	0.0597866	-0.0505887	-0.0505887	-0.0781825	0.114974	0.611663	0.335725	0.584069	0.556476	0.197756	-0.0505887	-0.188558	0.0321928	0.142568	0.0321928	0.252943	0.418506	0.4461	-0.547278	-0.436902	-0.105776	-0.326527	-0.602465	-0.547278	-0.436902	-0.49209	-0.657653	-0.768028	-0.823216	-0.768028	-0.768028
798	-0.459574	0.481992	1.15454	0.88552	0.751011	1.15454	1.02003	0.616501	1.28905	0.481992	0.347483	-0.0560456	0.481992	0.0784638	0.280228	-0.325064	1.15454	0.0112091	-0.459574	0.0112091	-0.0560456	0.549247	-0.0560456	0.212973	-0.0560456	0.414737	0.212973	0.347483	-0.325064	0.347483	0.616501	0.751011	1.02003	0.0784638	0.751011	-0.0560456	0.0784638	0.0784638	0.212973	0.481992	0.751011	0.0784638
799	-0.105228	0.131536	1.15751	0.841828	0.841828	0.289378	0.605064	0.3683	0.289378	-0.0263071	-0.105228	-0.18415	-0.0263071	-0.105228	0.0526142	-0.0263071	0.920749	0.802367	0.486682	0.526142	0.683985	0.565603	0.605064	0.447221	0.605064	-0.263071	0.0920749	-0.302532	-0.0263071	-0.0263071	1.23643	0.526142	0.526142	0.605064	0.210457	-0.263071	-0.0263071	-0.0263071	-0.0263071	0.526142	0.605064	0.0526142
800	0.14128	-0.028256	1.49757	0.480352	-0.197792	-0.367328	-0.367328	0.14128	0.14128	0.310816	-0.028256	-0.197792	0.310816	-0.367328	0.14128	-0.197792	0.14128	-0.028256	-0.621632	0.226048	-0.28256	-1.04547	-0.28256	-0.28256	-0.367328	-0.452096	-0.197792	-0.028256	-0.028256	-0.028256	0.819424	0.310816	0.310816	0.649888	-0.536864	0.310816	-0.028256	0.14128	-0.367328	0.310816	-0.367328	-0.028256
801	0.519746	-0.415797	0.675669	1.29936	0.831593	0.675669	0.831593	0.363822	0.363822	0.363822	-0.103949	0.207898	0.675669	-0.415797	-0.103949	0.0519746	0.28586	0.0519746	0.207898	0.363822	0.28586	-0.0259873	-0.103949	0.129936	0.28586	0.675669	0.28586	0.28586	-0.103949	0.0519746	0.519746	1.14344	0.363822	0.675669	0.987517	0.207898	0.675669	0.363822	0.363822	1.29936	0.987517	0.519746
802	0.0833318	-0.116664	1.38331	0.583322	0.483324	0.283328	0.783319	0.283328	0.283328	-0.116664	-0.316661	0.0833318	-0.616655	-0.0166664	-0.0166664	0.0833318	0.233329	0.0333327	-0.316661	-0.0666654	0.0833318	-0.166664	0.133331	-0.0666654	-0.166664	-0.266662	-0.0166664	-0.36666	-0.116664	0.0833318	1.08331	0.783319	0.18333	0.483324	0.683321	1.18331	0.483324	0.283328	0.583322	0.383326	0.18333	1.38331
803	0.158445	-0.149124	1.13707	0.773583	0.633779	0.102523	0.99727	0.913387	1.10911	-0.0372811	0.242327	1.13707	0.99727	1.13707	-0.0372811	-0.00932028	0.563877	0.521936	0.452033	0.102523	0.102523	0.382131	0.214366	-0.177085	-0.0652419	0.493975	0.479994	0.186406	0.0186406	0.0186406	2.45123	1.41668	0.298249	-0.0652419	0.242327	0.577857	0.382131	0.410092	-0.0652419	0.633779	0.32621	1.10911
804	-0.0965472	0.0888234	1.06202	0.783963	1.01568	1.06202	1.84984	1.24739	0.73762	0.644935	0.783963	0.459565	0.598593	0.55225	0.0656521	-0.00386189	0.89982	0.505907	0.55225	0.505907	0.390051	0.459565	0.575421	0.413222	0.644935	0.853477	0.111995	0.320537	-0.791687	0.73762	0.73762	0.783963	-0.14289	-0.32826	-0.0502045	0.0424808	-0.32826	-0.791687	-0.83803	-0.791687	-0.513631	-0.699002
805	-0.0784066	0.156813	1.09769	0.744862	0.744862	0.980082	0.627252	0.509643	0.509643	0.0392033	0.0392033	0.392033	0.274423	0.392033	-0.137211	0.0980082	0.803667	0.333228	0.274423	0.156813	0.156813	-0.0196016	0.509643	-0.0196016	0.215618	-0.0196016	-0.137211	0.333228	-0.666456	0.627252	0.274423	0.862472	-0.313626	0.274423	-0.0784066	-0.0784066	0.156813	-0.431236	-0.313626	0.156813	-0.548846	-0.666456
806	0.273768	-0.23165	0.779186	1.0319	1.41096	0.905541	0.779186	0.526477	0.526477	0.779186	0.652832	0.779186	0.652832	1.2846	-0.0421182	-0.0421182	0.842363	0.147414	0.210591	0.147414	0.0210591	0.336945	0.4633	0.589654	-0.0421182	-0.0421182	0.210591	-0.0421182	-0.610713	0.652832	0.526477	0.0210591	0.147414	0.273768	-0.358004	0.273768	-0.610713	0.652832	-0.23165	-0.23165	-0.23165	0.273768
807	-0.410125	0.512656	1.43544	0.358859	-0.102531	-0.102531	-0.410125	-0.256328	-0.256328	-0.410125	-0.256328	-0.871515	-0.717718	-0.717718	0.0512656	0.0512656	1.20474	0.281961	0.589554	0.743351	0.897148	0.743351	0.589554	0.589554	0.666453	0.666453	0.435757	0.435757	0.205062	-0.410125	0.0512656	0.512656	0.358859	-0.410125	-0.410125	-0.102531	-0.102531	0.205062	-0.102531	-0.102531	-0.256328	-0.410125
808	0.028365	0.028365	0.879315	0.879315	1.2197	1.38989	0.879315	1.2197	0.709125	1.04951	0.709125	0.538935	1.56008	1.04951	0.028365	-0.141825	-0.22692	0.028365	-0.22692	-0.141825	-0.652395	-0.312015	0.028365	-0.39711	-0.22692	-0.22692	-0.141825	-0.39711	-0.141825	0.198555	0.368745	0.028365	0.538935	0.538935	0.028365	0.198555	-0.141825	0.198555	0.028365	0.368745	-0.652395	-0.312015
809	-0.13925	0.119152	1.25613	0.480916	0.670412	0.653185	0.567051	0.894361	0.773773	0.756546	0.756546	1.06663	0.704866	0.635958	-0.010049	0.0157913	1.06663	0.136379	-0.0961833	-0.165091	-0.0617296	-0.130637	-0.0789564	-0.0789564	0.16222	0.54121	0.16222	0.773773	-0.13925	0.153606	0.412009	0.0846987	-0.0358893	-0.0186624	-0.0531161	0.205287	0.136379	0.101926	0.446463	0.325875	0.377555	0.670412
810	0.173621	-0.0578735	0.868103	0.868103	0.636609	1.33109	0.173621	0.868103	-0.0578735	0.405115	0.868103	1.33109	-0.0578735	0.868103	-0.405115	0.173621	0.520862	0.636609	0.752356	0.0578735	0.173621	0.636609	0.752356	0.752356	0.520862	0.752356	0.405115	0.405115	-0.0578735	0.173621	0.868103	1.79408	1.56259	1.33109	1.0996	1.0996	1.56259	1.33109	1.33109	0.868103	0.636609	1.33109
811	0.111979	-0.0559893	1.11979	0.615882	0.279946	0.78385	0.447914	0.78385	0.78385	0.615882	0.951818	1.28775	0.78385	0.111979	-0.139973	0.0279946	0.867834	0.195962	0.0279946	0.699866	0.867834	0.195962	0.0279946	0.447914	0.0279946	-0.0559893	-0.223957	-0.139973	-0.223957	0.279946	0.615882	0.78385	1.11979	0.78385	0.279946	0.447914	0.279946	0.78385	0.951818	-0.223957	-0.391925	0.111979
812	-0.187553	0.112532	0.862745	0.862745	0.56266	1.16283	0.56266	0.862745	1.01279	1.16283	-0.0375106	1.16283	1.16283	-0.787723	0.112532	-0.112532	0.637681	0.412617	0.112532	0.637681	-0.0375106	0.112532	0.187553	0.0375106	0.187553	0.112532	-0.0375106	0.187553	0.262574	-0.187553	-0.487638	0.412617	-0.487638	-1.08781	-0.337596	0.112532	-0.337596	-0.0375106	-0.487638	-0.637681	-0.487638	-0.0375106
813	-0.428291	0.571055	0.999346	0.713819	0.571055	0.856582	-2.77556e-17	-0.142764	0.285527	-0.285527	0.142764	0.856582	0.285527	-0.571055	0.0713819	-0.0713819	0.927964	0.499673	0.0713819	0.142764	0.214146	0.0713819	0.7852	0.642437	0.0713819	0.285527	0.285527	0.499673	-2.77556e-17	-0.142764	-0.285527	-2.77556e-17	-2.77556e-17	-0.285527	-0.428291	-0.142764	0	0	0.142764	0.428291	0.142764	-0.142764
814	-0.0151178	-0.0151178	1.55164	0.133312	0.215773	0.364202	0.710538	0.479647	0.19928	0.463155	0.891952	0.743522	0.182788	-1.05412	-0.0563483	0.067343	0.924936	0.240511	0.0426048	0.0178665	0.298233	0.281741	0.257003	0.438417	0.257003	0.669307	0.430171	0.38894	0.413679	-0.394438	0.232265	-0.493391	-0.0975787	0.067343	-0.163547	-0.0810865	0.00137435	0.19928	0.100327	0.0508509	0.248757	0.776506
815	-0.15723	0.153775	1.43926	0.215975	0.444046	0.257443	-0.0535619	0.00863902	-0.0742956	-0.136496	0.0915736	0.423312	-0.136496	-0.530436	-0.0328283	0.0604731	1.59476	0.568447	0.454412	0.620282	0.506246	0.444046	0.941653	1.12826	0.931286	1.12826	1.12826	0.98312	0.174508	-0.198697	1.06605	0.278176	0.0708399	0.215975	0.381845	0.153775	0.319644	0.361111	0.153775	0.0915736	0.340377	0.340377
816	-0.0104952	-0.0104952	1.12298	0.493274	0.115447	0.115447	0.115447	0.619216	-0.26238	-0.26238	-0.766148	-0.514264	-0.26238	1.87864	-0.325351	0.241389	0.8711	0.556245	-0.136437	-0.0734663	-0.0104952	-0.325351	-0.325351	-0.325351	-0.136437	-0.514264	-0.451293	-0.640206	-0.26238	0.367331	0.997042	-0.136437	0.115447	0.745158	0.241389	0.115447	0.8711	0.115447	0.493274	0.619216	0.493274	-0.0104952
817	0.39724	-0.39724	0.79448	0.79448	0.39724	0.993099	0.39724	0.39724	0.59586	0.39724	0.993099	0.19862	0.59586	0.19862	-0.0993099	0.0993099	0.79448	0.39724	0.19862	-0.0993099	0.0993099	0.59586	0.19862	0.49655	0.39724	0.39724	0.29793	0.0993099	0.39724	-0.39724	1.19172	0.59586	0.993099	0.19862	0.79448	0.19862	0.59586	0.79448	0.79448	0	1.58896	0
818	0.18472	-0.218306	0.990773	0.587747	0.587747	0.386234	0.18472	0.386234	0.18472	0.18472	-0.0167928	-0.0167928	0.386234	-0.0167928	0.18472	-0.117549	0.587747	-0.218306	0.285477	0.285477	0.0839639	0.0839639	0.0839639	0.48699	0.0839639	-0.117549	-0.0167928	-0.117549	-0.218306	0.18472	0.990773	-0.218306	-0.0167928	-0.0167928	-0.419819	0.587747	-0.218306	0.18472	0.18472	-0.0167928	-0.419819	0.18472
819	-0.045696	0.11881	0.776832	0.776832	0.886503	0.502656	0.776832	0.0639744	0.612327	0.173645	-0.374707	-0.429543	-0.429543	-0.265037	-0.0182784	-0.0182784	0.338151	0.584909	0.612327	0.530074	0.968756	1.07843	1.07843	0.996173	1.02359	0.639744	0.91392	0.968756	-0.374707	0.338151	-0.429543	-0.265037	0.0091392	-0.045696	-0.045696	-0.045696	0.392986	0.338151	-0.319872	-0.155366	0.0091392	-0.155366
820	0.0669722	-0.105242	0.64102	0.813234	1.32988	1.04285	1.04285	0.583615	1.10026	-0.105242	0.583615	0.00956746	0.181782	0.00956746	-0.133944	0.153079	0.210484	0.583615	0.296591	-0.133944	0.267889	0.124377	0.411401	0.382699	0.0382699	0.181782	0.669722	0.296591	0.181782	-0.162647	1.10026	0.985449	0.985449	1.5595	0.75583	0.75583	0.64102	0.870639	0.526211	0.0669722	0.468806	0.583615
821	0.179529	-0.317629	1.17384	0.179529	0.179529	-0.317629	-0.151909	0.345248	-0.151909	-0.317629	-0.317629	0.510968	-0.317629	0.345248	0.0966696	0.0138099	0.759547	0.345248	0.593827	0.345248	0.593827	0.428108	0.0138099	0.593827	0.345248	0.428108	0.0138099	0.0966696	-0.151909	0.179529	0.0138099	0.345248	0.345248	-0.151909	0.0138099	0.179529	0.179529	-0.151909	-0.151909	0.510968	-0.151909	-0.483348
822	1.07024	-0.535122	-0.535122	1.87293	-0.535122	1.07024	0.267561	-0.535122	-0.535122	-0.535122	-0.535122	-0.535122	-0.535122	-0.535122	0.668902	-0.13378	0.267561	-0.535122	-0.13378	0.267561	-0.13378	-0.535122	-0.535122	-0.535122	-0.535122	-0.13378	-0.535122	-0.13378	-0.535122	-0.535122	-0.535122	-0.535122	-0.535122	0.267561	0.267561	-0.535122	0.267561	-0.535122	0.267561	1.07024	-0.535122	-0.535122
823	0.184647	-0.131891	1.13426	0.184647	0.501184	0.501184	-0.131891	-0.131891	-0.131891	-0.131891	-0.131891	-0.131891	-0.131891	0.184647	0.0263781	-0.131891	0.0263781	0.184647	0.0263781	-0.448428	-0.131891	-0.448428	-0.131891	0.0263781	-0.290159	-0.764966	-0.448428	-0.923234	-0.131891	0.184647	0.184647	0.184647	0.184647	-0.131891	-0.131891	-0.448428	-0.131891	-0.131891	0.184647	-0.448428	-0.131891	-0.448428
824	0.140758	-0.147156	0.716584	0.601419	0.543836	0.294311	0.620613	0.793361	1.15805	0.313506	1.08127	1.02369	0.275117	0.754973	-0.0319904	0.0255923	0.543836	0.726182	0.0351894	0.188743	-0.0895731	0.0159952	0.111966	0.0351894	-0.0895731	-0.310307	-0.137559	-0.425472	0.083175	-0.0703788	0.0447865	0.601419	0.812556	0.69739	1.06208	0.447865	0.774167	0.946915	-0.0127962	0.467059	1.0045	0.409477
825	0.0473187	-0.0946374	0.402209	0.899055	0.615143	0.544165	0.544165	0.970033	-0.307571	0.189275	0.402209	-0.0236593	0.473187	-0.236593	-0.165615	0.189275	0.508676	0.402209	-0.130126	0.0828077	-0.201104	-0.236593	0.331231	0.331231	0.260253	0.437698	0.508676	-0.0591483	-0.0236593	0.0473187	0.473187	-0.165615	0.189275	0.544165	0.757099	-0.236593	-0.165615	0.0473187	-0.236593	-0.236593	0.260253	-0.165615
826	-0.235323	0.294154	0.647138	0.647138	0.647138	0.647138	0.117661	-0.588307	-0.411815	-0.411815	-0.7648	-0.7648	-0.235323	-0.7648	-0.0588307	0.117661	0.117661	0.294154	0.0294154	-0.0588307	-0.147077	0.117661	-0.323569	-0.235323	0.0294154	-0.147077	0.3824	0.0294154	-0.0588307	-0.0588307	-0.0588307	0.117661	-0.0588307	-0.0588307	-0.0588307	-0.0588307	-0.0588307	0.470646	0.117661	0.117661	0.470646	-0.0588307
827	-0.0320539	0.160269	0.929562	0.352593	0.352593	0.737239	0.544916	0.544916	0.352593	0.352593	0.160269	0.160269	0.544916	-0.0320539	-0.0320539	-0.0320539	-0.512862	-0.128215	0.256431	0.352593	-0.128215	-0.0320539	-0.320539	-0.224377	-0.4167	-0.512862	-0.128215	-0.609023	0.160269	-0.224377	-0.224377	-0.0320539	0.544916	0.160269	0.737239	0.160269	-0.224377	0.929562	0.160269	-0.0320539	0.737239	0.544916
828	-0.247047	0.252038	1.78922	-0.576443	-0.426718	-0.20712	-0.596406	0.112294	-0.286974	0.56147	0.152221	0.0923307	0.0424222	0.142239	-0.112294	0.112294	0.451672	0.252038	0.421727	-0.0274497	-0.451672	0.237065	0.272001	0.0873398	-0.0673765	-0.0224588	-0.281983	-0.187157	0.0124771	-0.017468	1.03061	0.990683	0.741141	0.761104	0.301946	0.741141	1.60955	1.15039	0.631342	1.14041	0.631342	1.24023
829	0.799277	-0.399639	0.399639	0.799277	0.599458	0	0.399639	0.199819	-0.199819	1.38778e-17	0.199819	5.55112e-17	0.399639	-0.199819	-0.0999097	0.0999097	0.299729	-0.499548	0.299729	-0.399639	-6.93889e-18	-0.199819	-0.299729	0.199819	0.299729	-0.299729	0.299729	-0.0999097	1.38778e-17	-0.399639	-0.599458	-0.799277	5.55112e-17	6.93889e-17	1.38778e-17	-0.999097	-0.799277	8.32667e-17	-0.399639	-0.599458	0.399639	-1.39874
830	0.0192115	0.0192115	0.941363	0.249749	0.480287	0.710825	0.249749	0.0192115	0.941363	0.249749	-0.211326	0.249749	0.0192115	-0.211326	-0.211326	0.365018	0.595556	0.13448	-0.326595	0.249749	0.480287	0.0192115	0.365018	-0.0960574	0.480287	-0.211326	-0.0960574	0.595556	0.0192115	-0.211326	0.249749	0.710825	-0.211326	-0.211326	0.480287	0.0192115	0.249749	0.249749	-0.441864	0.0192115	0.0192115	0.480287
831	-0.0334578	0.0167289	1.07065	0.0669155	0.0167289	-0.0334578	-0.0334578	0.468409	0.819715	0.167289	-0.0334578	-0.0334578	-0.0334578	0.117102	0.217475	-0.184018	1.27139	0.0167289	1.02046	1.52233	0.493502	-0.309484	-0.309484	-0.0585511	-0.234204	-0.384764	0.192382	-0.309484	-0.0836444	0.0669155	0.568782	-0.0836444	0.117102	1.42195	1.32158	0.669155	0.117102	1.32158	0.468409	0.0167289	0.267662	-0.0334578
832	-0.567575	0	0	1.13515	0	0.567575	0	0	-0.567575	0	1.13515	0	-0.567575	0	-0.283788	0.283788	-0.567575	-0.567575	0	-0.283788	0.567575	-0.283788	-0.567575	0.851363	0	0	-0.283788	0.283788	0.567575	0	0	0	-0.567575	0.567575	0	0.567575	-0.567575	-0.567575	0.567575	0	-0.567575	0
833	-0.44549	0.449733	0.339421	0.780668	0.678842	0.534588	0.593987	0.674599	0.59823	0.572773	0.390334	0.517617	0.343664	0.250323	0.0784911	-0.0827339	-0.18456	0.366999	0.560045	0.606715	0.655507	0.719148	0.613079	0.50701	0.237595	0.439126	0.38397	0.195167	-0.772183	0.772183	0.386091	-2.77556e-17	-0.178196	-0.509132	-0.207895	-0.0848553	0.0424276	0.0212138	-0.212138	-0.305479	0.254566	0.135768
834	0.21125	-0.249659	1.07546	-0.0192046	-0.480114	-0.192046	-0.0192046	-0.595341	-0.134432	-0.710569	-0.710569	-0.192046	-0.364887	0.21125	-0.134432	0.0960228	0.614546	0.326477	0.182443	0.240057	-0.33608	-0.220852	-0.249659	0.182443	0.067216	-0.278466	-0.0768182	-0.105625	-0.134432	0.21125	0.384091	0.614546	-0.249659	-0.480114	0.0384091	-0.192046	0.0960228	0.441705	0.0960228	-0.192046	0.0384091	0.0960228
835	0.2191	-0.230194	0.535269	0.518629	0.685034	0.385505	0.518629	0.701674	0.119257	0.0360544	0.135897	0.352224	0.23574	0.468707	-0.0637886	0.0693354	0.518629	-0.11371	0.0443747	-0.138671	0.194139	0.0443747	0.318943	-0.0388278	0.177499	0.0942961	0.618472	-0.0471481	-0.146991	0.152538	1.18425	1.21753	0.585191	0.501988	1.08441	0.668393	-0.246834	0.0859759	0.801517	0.2191	0.00277342	-0.313396
836	-0.255651	0.302133	0.999365	0.023241	0.023241	0.302133	0.023241	0.720472	0.302133	0.44158	0.44158	0.581026	1.13881	0.720472	0.23241	-0.185928	0.162687	0.023241	0.44158	0.23241	-0.464821	0.162687	0.023241	0.23241	0.023241	-0.325375	0.023241	0.023241	-0.116205	0.023241	0.023241	0.581026	0.44158	0.162687	0.859918	-0.255651	0.302133	0.302133	-0.395098	-0.116205	-0.67399	-0.255651
837	0.170421	0.170421	0.852105	0.170421	1.19295	0.170421	-0.170421	0.170421	-0.170421	0.170421	0.511263	-0.170421	-0.170421	0.170421	2.77556e-17	2.77556e-17	0.170421	-0.340842	-0.681684	-0.511263	-0.511263	-0.511263	-0.681684	-0.340842	-0.681684	-0.511263	-0.511263	-0.511263	-0.170421	-0.170421	0.170421	0.170421	0.852105	-0.170421	-0.170421	-0.170421	-0.170421	-0.170421	0.170421	-0.170421	-0.170421	-0.170421
838	0.40905	-0.534912	0.786636	0.220258	-0.34612	0.220258	0.40905	0.0314654	-0.534912	0.220258	-0.157327	-0.34612	0.220258	0.975428	-0.251723	0.314654	0.881032	0.125862	-0.0629308	-0.440516	0.220258	-0.157327	0.0314654	0.314654	-0.251723	0.0314654	0.40905	0.786636	0.0314654	0.0314654	1.16422	-0.534912	-0.157327	0.40905	0.786636	0.597843	-0.157327	0.40905	-0.157327	1.54181	0.597843	0.40905
839	0.112052	-0.0800369	0.880406	0.112052	0.496229	0.30414	0.112052	0.880406	-0.0800369	0.496229	1.26458	0.688317	1.07249	0.30414	-0.176081	0.112052	0.400185	0.0160074	-0.176081	0.112052	-0.464214	-0.272125	0.0160074	-0.176081	0.112052	-0.36817	-0.272125	-0.752347	-0.0800369	0.112052	0.688317	0.30414	0.496229	0.112052	-0.0800369	0.30414	0.496229	0.112052	0.30414	0.688317	0.30414	0.688317
840	-0.170063	0.170063	0.765285	0.212579	-0.170063	-0.467674	-0.425158	-0.297611	-0.297611	-0.170063	-0.425158	-0.467674	-0.552706	-0.382643	-0.170063	0.170063	0.212579	-0.382643	-0.403901	-0.425158	-0.0850317	-0.233837	-0.361385	-0.0425158	-0.10629	-0.0637738	0.148805	0.0637738	0.0425158	-0.0425158	0.382643	0.170063	-0.0850317	-0.552706	-0.127548	-0.170063	1.38778e-17	-0.467674	0.212579	0.170063	-0.0425158	0.0850317
841	0.488529	-0.437105	0.179984	0.797074	-0.437105	-0.437105	-0.12856	0.0257121	0.334257	-0.12856	0.334257	0.179984	0.488529	0.642802	0.102848	-0.0514241	0.257121	-0.0514241	0.257121	0.565665	0.179984	-0.282833	0.411393	0.411393	-0.0514241	0.179984	0.0257121	0.411393	-0.437105	0.334257	1.10562	1.87698	0.488529	0.334257	0.334257	0.797074	1.25989	0.334257	0.488529	0.797074	0.0257121	0.488529
842	-0.273735	0.357962	0.105283	0.863319	0.231622	0.484301	0.357962	-0.0210566	-0.147396	-0.0210566	-0.273735	-0.400075	-0.147396	-0.147396	0.168452	-0.336905	-0.0210566	0.0421131	-0.0210566	-0.210566	0.357962	-0.147396	-0.336905	-0.336905	-0.526414	0.61064	0.61064	0.484301	-0.0210566	0.105283	-0.147396	-0.273735	-0.0210566	0.105283	0.231622	0.484301	-0.0210566	0.484301	0.357962	-0.147396	-0.0210566	0.61064
843	0.0243032	0.0243032	1.19086	-0.267335	0.0243032	0.315941	-0.267335	0.899218	0.0243032	-0.267335	0.315941	0.315941	-0.267335	0.0243032	0.0243032	-0.121516	-0.121516	-0.558973	-0.704792	-0.413154	-0.558973	-0.413154	-0.267335	-0.267335	-0.267335	-0.413154	-0.413154	-0.704792	0.315941	-0.267335	0.0243032	-0.267335	-0.267335	-0.267335	-0.267335	-0.267335	0.60758	0.315941	-0.267335	0.0243032	0.315941	-0.558973
844	0.283553	-0.202538	0.283553	0.526598	0.769643	0.526598	0.769643	0.526598	0.769643	0.526598	0.0405075	0.0405075	0.283553	0.0405075	0.0405075	0.0405075	1.01269	0.0405075	-0.0810151	0.283553	0.405075	0.526598	0.16203	0.64812	0.0405075	-0.202538	0.16203	0.16203	0.0405075	-0.202538	1.01269	0.283553	-0.202538	-0.202538	0.283553	1.01269	0.769643	0.283553	0.526598	0.526598	-0.202538	0.283553
845	0.237483	-0.0913394	0.895127	-0.0913394	0.0182679	-0.200947	-0.748983	-0.748983	-0.310554	-0.639376	-0.639376	-0.639376	-0.529769	-0.748983	0.0182679	-0.0913394	1.16914	0.34709	0.237483	0.237483	0.456697	-0.0365358	0.0182679	0.0730716	0.127875	-0.146143	0.0730716	-0.146143	0.0182679	-0.0913394	2.10081	0.895127	0.34709	-0.200947	-0.200947	-0.310554	-0.529769	0.34709	-0.0913394	-0.200947	-0.200947	-0.420161
846	0.25217	-0.163169	0.430173	0.370839	0.0148336	0.786178	-0.103835	0.964181	0.489507	0.489507	0.608176	0.430173	0.133502	-0.163169	0.103835	-0.103835	0.45984	-0.0445007	-0.341172	-0.0445007	-0.281838	0.133502	-0.222503	-0.192836	0.163169	0.430173	0.281838	1.20152	-0.0445007	-0.0445007	0.726844	-0.222503	-0.163169	-0.0445007	0.489507	-0.0445007	-0.163169	0.786178	0.0741678	-0.163169	0.370839	0.192836
847	-0.036267	-0.036267	0.398937	0.398937	-0.036267	0.544004	-0.036267	-0.181335	-0.036267	-0.036267	0.253869	-0.181335	0.544004	-0.47147	-0.181335	0.181335	0.544004	0.036267	-0.036267	0.544004	0.689072	0.181335	0.616538	-0.326403	0.181335	-0.326403	0.47147	0.108801	0.253869	-0.181335	0.689072	0.689072	1.26934	0.544004	-0.036267	0.83414	-0.181335	0.398937	0.544004	-0.761606	0.108801	-0.47147
848	0.278032	0.0397188	0.0397188	0.754658	1.23128	0.516345	0.754658	0.278032	1.23128	0.278032	0.992971	0.516345	0.516345	0.516345	0.0397188	0.0397188	-0.0794376	0.278032	0.278032	0.397188	0.278032	0.158875	0.0397188	-0.198594	-0.198594	0.278032	-0.317751	0.397188	-0.198594	-0.198594	-0.198594	-0.436907	-0.67522	0.278032	-0.198594	-0.198594	-0.198594	-0.198594	0.278032	0.278032	0.992971	-0.198594
849	0.176713	-0.170287	1.10205	-0.32451	-0.247398	-0.32451	-0.401621	0.0224908	-0.401621	-0.632955	-0.285954	-0.208843	-0.67151	-0.247398	0.157435	-0.170287	1.41049	0.176713	-0.112454	-0.0353426	-0.401621	-0.247398	-0.613677	-0.652232	-0.363065	-0.151009	-0.652232	-0.189565	0.0224908	-0.0160648	1.52616	-0.0160648	-0.0160648	-0.440176	-0.32451	-0.594399	-0.748621	-0.632955	-0.170287	-0.363065	-0.093176	-0.363065
850	0.119197	-0.0595983	0.297992	0.476786	0.476786	1.01317	-0.0595983	-0.238393	0.119197	0.297992	0.119197	-0.238393	0.297992	-0.595983	-0.0595983	-0.0595983	0.208594	0.208594	-0.0595983	0.566184	0.476786	-0.327791	0.297992	-0.148996	0.566184	-0.685381	0.476786	0.566184	0.297992	-0.238393	0.119197	0.834376	1.19197	0.655581	-0.0595983	0.834376	-0.0595983	1.19197	-0.238393	-0.417188	-0.0595983	-0.417188
851	0.254194	-0.266594	1.29577	-0.526988	-0.973378	-0.898979	-1.30817	-1.12217	-0.787382	-0.750183	-0.787382	-1.04778	-1.19657	-1.38257	-0.00619986	0.0309993	1.01678	0.216995	0.328592	-0.173596	-0.0247994	-0.229395	-0.675784	-0.43399	-0.564187	-0.378191	-0.750183	-0.340992	0.477389	-0.489789	0.291393	0.0681984	-0.043399	-0.750183	-0.564187	-1.08497	-0.973378	-0.750183	-1.01058	-0.750183	-1.08497	-0.601386
852	0.623446	-0.603005	0.378156	0.378156	0.623446	0.255511	-0.112425	1.11403	0.378156	0.0102204	0.0102204	-0.112425	0.868736	0.500801	0.0102204	-0.0511021	0.500801	0.0715429	-0.23507	0.0715429	0.0715429	0.378156	-0.357715	0.194188	0.132865	-0.173747	-0.23507	0.0102204	0.132865	-0.112425	-0.357715	-0.72565	-0.72565	-0.23507	-0.603005	-0.112425	-0.848295	-0.112425	-0.48036	-0.23507	-0.23507	-0.357715
853	-0.0210435	0.0511055	0.556148	0.195403	0.880819	0.447925	0.375776	0.41185	0.880819	0.015031	1.06119	0.339701	0.700446	-0.0931924	-0.165341	0.105217	-0.417863	0.538111	-0.201416	0.213441	0.375776	0.141292	-0.4359	0.213441	0.213441	0.0330683	0.08718	-0.291602	-0.129267	0.159329	1.13334	-0.0571179	-0.0210435	-0.0931924	0.628297	-0.345714	0.08718	0.0511055	-0.201416	-0.598235	-0.742533	0.123255
854	0.0815973	-0.0652778	0.0815973	0.669098	0.815973	0.620139	0.620139	0.228472	0.767014	0.277431	-0.0652778	0.473264	0.375347	0.473264	-0.114236	0.130556	0.840452	0.326389	0.375347	0.669098	0.718056	0.644618	0.644618	0.571181	0.644618	0.497743	0.228472	0.228472	0.130556	-0.163195	1.06076	0.522223	0.375347	0.0815973	-0.0652778	0.130556	0.228472	0.522223	-0.505903	-0.212153	-0.0163195	0.228472
855	-0.106167	0.212334	0.530835	0.212334	-0.106167	-0.265418	-0.424668	-0.74317	-0.583919	-0.90242	-1.06167	-0.90242	-0.74317	-0.583919	-0.106167	0.0530835	-0.106167	0.371585	0.212334	-0.265418	-0.106167	0.0530835	0.212334	0.132709	-0.185792	-0.0265418	-0.185792	0.212334	-0.106167	0.0530835	-0.106167	-0.265418	-0.265418	0.371585	0.212334	-0.265418	-0.106167	0.212334	0.849337	-0.265418	-0.106167	-0.106167
856	0.181577	-0.321251	-0.153642	0.852014	0.349186	-0.321251	0.516795	0.349186	-0.488861	0.0139674	0.349186	-0.153642	0.181577	0.516795	0.0977721	0.0139674	0.516795	0.0977721	-0.153642	-0.0698372	0.181577	0.181577	0.349186	0.349186	0.432991	0.349186	-0.0698372	0.265381	0.0139674	0.0139674	0.349186	0.516795	0.516795	0.684405	0.516795	0.181577	0.516795	-0.321251	-0.153642	-0.321251	-0.153642	0.181577
857	0.33338	0	-6.93889e-17	0.666761	0	0.666761	0.666761	-0.33338	0.33338	0.33338	-0.666761	-0.666761	-0.666761	-0.33338	-0.16669	-0.16669	0.16669	0.16669	0.16669	0	0.33338	0.33338	0	0.16669	-0.500071	0	0.500071	-0.16669	0	0	0.33338	0.33338	0.666761	0.33338	0.666761	0	1.33352	0.666761	0.33338	-0.666761	-0.33338	1.00014
858	0.256393	-0.2689	0.0312675	0.631603	1.00681	-0.0116136	0.0205472	0.00982692	-0.150977	-0.193858	0.374316	0.202792	0.535121	1.07113	-0.0544948	0.0580682	0.245673	-0.220659	-0.118816	-0.118816	-0.0544948	-0.0169738	0.88353	0.358236	0.363596	0.299274	0.0151871	0.175991	-0.0866556	0.0955892	-0.0866556	0.288554	0.51368	-0.161698	-0.333222	0.277834	-0.0866556	0.00982692	0.545841	0.352876	0.00982692	0.170631
859	0.110362	-0.145963	0.366688	0.281246	0.0676415	-0.188684	0.110362	0.0676415	-0.0178004	-0.103242	0.238525	0.409409	-0.0178004	-0.0605213	-0.188684	0.217165	1.0075	0.558932	-0.124603	-0.0605213	0.0676415	-0.188684	-0.188684	-0.124603	0.238525	0.174444	0.345328	0.089002	-0.359568	0.366688	0.751177	0.153083	-0.487731	-0.615894	-0.0605213	-0.359568	-0.359568	-1.08582	-0.872219	-0.487731	-1.08582	-0.658615
860	-0.160319	0.224447	0.416831	0.224447	0.609214	0.609214	0.993981	0.801597	1.18636	0.416831	0.609214	1.18636	0.416831	0.993981	0.128256	-0.256511	0.897789	0.513022	-0.256511	0.224447	1.37875	0.705406	0.320639	0.416831	0.801597	0.513022	0.513022	0.224447	-0.160319	0.224447	0.416831	0.993981	0.416831	0.801597	0.224447	0.416831	0.416831	0.609214	0.609214	-0.737469	0.224447	0.416831
861	-0.13188	0.0941998	0.546359	0.0941998	0.0941998	0.0941998	0.320279	0.772438	0.0941998	0.546359	0.546359	0.546359	0.0941998	0.546359	-0.01884	-0.13188	-0.13188	-0.01884	-0.13188	-0.244919	-0.01884	0.0941998	-0.01884	-0.13188	0.433319	0.0941998	-0.13188	-0.244919	0.0941998	0.0941998	-0.13188	-0.13188	0.0941998	0.320279	-0.13188	0.320279	0.0941998	-0.13188	-0.13188	-0.13188	-0.13188	-0.13188
862	0.199657	-0.166381	0.299485	0.332761	1.3976	1.86346	1.29777	1.29777	1.13139	1.16466	1.33104	1.63053	0.499142	0.332761	0.133104	-0.133104	0.449227	-2.77556e-17	-0.199657	-0.199657	0.366037	0.632246	0.532418	0.965007	0.948369	0.748712	0.51578	0.931731	-0.199657	0.166381	0.698798	-0.0665522	-0.199657	-0.133104	-2.77556e-17	-0.465865	-0.266209	0.865179	0.798626	0.665522	0.865179	0.232933
863	-0.127541	0.114115	0.234943	0.396047	0.315495	0.355771	0.436323	-0.0469887	0.758532	1.08074	1.04046	1.04046	0.476599	0.275219	-0.0872647	0.114115	0.214805	0.657842	0.718256	0.537014	0.899498	0.718256	0.516875	0.758532	0.959912	0.839084	0.456461	0.0335633	-0.127541	0.114115	-0.0469887	0.436323	-0.00671267	-0.167817	-0.0469887	0.355771	0.557152	0.0335633	0.154391	0.234943	-0.208093	0.234943
864	-0.0196813	0.0196813	0	0.629801	0.413307	0.797092	0.186972	-0.0590438	0.236175	-0.0984064	0.0492032	-0.92502	-0.403466	-0.482191	-0.142689	0.142689	0.250936	0.103327	-0.265697	0.46251	0.211574	-0.142689	0.182052	0.196813	0.182052	0.354263	0.703606	0.487112	0.0688845	-0.0688845	0.137769	0.196813	0.442829	0.177131	-0.00984064	-0.521554	-0.236175	0.137769	-0.137769	-0.521554	-0.15745	0.521554
865	0.0445485	-0.133646	0.222743	0.400937	0.757325	-0.133646	0.0445485	0.400937	0.400937	0.579131	-0.31184	0.400937	-0.133646	0.0445485	-0.0445485	0.222743	0.31184	-0.579131	-0.490034	-0.400937	-0.31184	-0.490034	-0.579131	-0.31184	-0.490034	-0.400937	-0.133646	-0.133646	-0.668228	0.579131	0.757325	-0.133646	-1.02462	-1.02462	-0.133646	-0.31184	0.400937	-1.02462	-0.846422	-1.02462	-1.02462	-1.02462
866	0.0691202	-0.0493715	0.543087	0.0691202	0.187612	0.424595	0.306104	-0.0493715	-0.0493715	-0.0493715	0.306104	0.424595	0.306104	0.306104	0.0691202	-0.108617	0.661579	0.365349	-0.0493715	0.128366	-0.0493715	0.246858	0.661579	0.424595	0.661579	0.187612	1.90574	0.898562	-0.0493715	0.0691202	0.0691202	0.306104	0.306104	0.306104	0.0691202	0.306104	-0.0493715	0.187612	0.187612	-0.0493715	0.306104	1.49102
867	-0.301959	0.301959	0.503265	0.100653	0.100653	-0.301959	0.100653	-0.100653	-0.100653	-0.301959	-0.100653	0.301959	0.100653	0.100653	-0.301959	0.301959	0.402612	0.301959	0.100653	-0.100653	0.301959	-0.100653	0.201306	-0.301959	0.503265	-0.301959	0.201306	-0.301959	-0.100653	0.100653	0.503265	0.301959	1.30849	0.503265	0.301959	0.503265	0.100653	0.905878	0.100653	0.301959	1.10718	-0.100653
868	0.400772	-0.601158	0.601158	0	-0.601158	-0.601158	0.200386	-0.400772	0.200386	-0.601158	-0.200386	0.400772	-0.400772	-0.200386	0.200386	-0.200386	0	0.200386	0.200386	-0.100193	-0.300579	-0.400772	-0.400772	0	-0.601158	-0.400772	-0.601158	-0.300579	0.601158	-0.400772	-5.55112e-17	1.20232	0.801544	-0.200386	0.200386	1.00193	0.200386	-0.200386	0.200386	-2.77556e-17	-0.400772	-0.801544
869	0.0414722	0	0.497667	0.0829445	0.290306	0.331778	0.7465	0.456195	1.65889	1.41006	1.61742	2.48833	0.622084	-0.0829445	-0.165889	0.124417	0.663556	0.124417	0.186625	0.331778	0.165889	0.352514	0.0622084	0.0829445	-0.0829445	0.601348	0.456195	0.953862	-0.0414722	0.0414722	-0.165889	-0.663556	-0.414722	-0.37325	-0.0829445	-0.456195	-0.207361	0.456195	-0.165889	0.0414722	5.55112e-17	0.248833
870	-0.0749496	0.284808	0.104929	0.464687	0.464687	0.284808	0.824445	-0.0749496	1.36408	0.464687	0.104929	1.90372	0.104929	0.464687	-0.164889	0.104929	0.194869	0.284808	-0.164889	0.0149899	0.284808	-0.0749496	-0.0749496	-0.164889	-0.0749496	0.284808	0.464687	0.194869	0.464687	-0.614586	-0.254829	-0.0749496	-0.614586	-0.0749496	1.90372	-0.254829	-0.254829	-0.254829	0.464687	-0.254829	-0.434707	0.644566
871	0.0782767	-0.0322316	0.686073	-0.14274	0.575564	0.409802	0.244039	0.299293	-0.0322316	-0.0322316	0.188785	0.0230226	0.0782767	-0.0874858	0.105904	-0.14274	1.04522	0.354548	0.105904	0.105904	0.437429	-0.0322316	-0.0598587	0.216412	0.188785	0.188785	0.0782767	0.216412	0.299293	-0.308502	1.51488	0.52031	1.62539	1.07285	0.354548	0.244039	-0.14274	0.962343	0.52031	-0.253248	0.851835	-0.0322316
872	-0.263733	0.273685	-0.104498	0.638599	0.850912	-0.277003	-0.131037	0.194068	0.837643	0.572251	0.101181	-0.668455	-0.383159	-0.164211	0.177481	-0.184115	-0.150942	-0.449507	-0.250463	-0.575568	-0.237194	-0.565616	-0.59879	-0.694994	-0.814421	-0.170846	-0.0182457	0.349985	0.286955	-0.290272	-1.35847	-0.648551	-0.648551	-0.68836	-0.575568	-0.960386	-0.608742	-0.860864	-1.25895	-0.947117	-0.217289	-0.422968
873	5.20417e-18	-1.73472e-18	0.384905	0.128302	-0.256603	0.128302	5.20417e-18	-0.128302	0.384905	0.128302	5.20417e-18	-0.128302	0.128302	-0.128302	0.0641508	-0.0641508	0.513206	0.320754	-1.73472e-18	0.192452	-0.256603	-0.0641508	0.513206	0.577357	-0.128302	-0.128302	-0.128302	-1.73472e-18	-0.256603	0.256603	1.9082e-17	-0.769809	-1.66792	-0.256603	-0.128302	0.641508	-0.898111	-0.513206	-0.641508	0.641508	-0.898111	-0.384905
874	0	-0.254481	0.508962	0	-2.77556e-17	0.254481	0.508962	-0.508962	-2.77556e-17	-0.508962	0.508962	-0.763444	0.763444	0.763444	0.127241	0.127241	0.763444	0.254481	0.127241	0.254481	-5.55112e-17	-5.55112e-17	0.381722	0.254481	0.381722	0.254481	0	0.381722	-2.77556e-17	-2.77556e-17	-2.77556e-17	0.763444	-2.77556e-17	0.254481	-2.77556e-17	0.254481	0.254481	0.254481	0.254481	0.508962	0.508962	-2.77556e-17
875	-0.0999071	0.0564692	0.890477	-0.41266	-0.308409	-0.360534	0.0564692	-0.0999071	-0.0477817	-0.256284	0.108595	0.16072	0.212846	-0.152033	-0.230221	0.212846	0.577724	-0.282346	-0.516911	-0.178095	-0.12597	0.212846	0.421347	-0.386597	0.16072	0.577724	0.16072	0.395285	0.264971	-0.204158	0.369222	0.890477	0.0564692	-0.0999071	-0.0999071	-0.0999071	-0.308409	-0.0999071	-0.0999071	0.264971	0.577724	0.0564692
876	0.373497	-0.186748	0.653619	-0.186748	-0.186748	-0.186748	0.0933742	0.0933742	-0.186748	0.373497	0.373497	0.373497	1.21386	-0.186748	-0.466871	0.373497	-0.32681	-0.32681	0.0933742	-0.0466871	-0.466871	0.0933742	-0.32681	-0.32681	-0.186748	-0.32681	-0.466871	-0.32681	0.653619	-0.746994	0.0933742	-0.466871	-0.746994	-0.466871	-0.186748	-0.746994	-0.746994	-0.466871	-0.746994	-0.746994	-0.746994	-0.466871
877	-0.186944	0.228487	-0.103858	0.560833	0.560833	0.727005	0.893178	0.311574	0.39466	0.560833	0.228487	0.311574	0.311574	-0.186944	0.353117	-0.436203	-0.0207716	-0.27003	0.311574	0.602376	-0.103858	0.27003	0.643919	0.0207716	0.602376	-0.228487	0.0623147	0.186944	-0.27003	0.311574	1.22552	0.0623147	0.893178	1.14244	2.05639	1.14244	1.14244	0.311574	0.976264	0.893178	0.643919	0.893178
878	0.497351	-0.316496	0.226068	0.226068	0.226068	-0.316496	-0.0452137	0.226068	-0.0452137	0.497351	-0.316496	0.226068	-0.316496	0.768633	0.0904274	-0.180855	0.226068	0.632992	-0.316496	-0.180855	-0.0452137	-0.180855	-0.452137	-0.180855	-0.0452137	-0.180855	-0.587778	-0.0452137	0.497351	-0.587778	0.497351	-0.0452137	0.497351	0.497351	0.226068	0.497351	-0.316496	0.497351	-0.587778	-0.0452137	0.226068	-0.0452137
879	-0.108291	-0.108291	0.216583	0.216583	0.541457	0.216583	0.541457	-0.108291	-0.108291	-0.108291	-0.108291	-0.108291	-0.108291	-0.108291	0.0541457	0.0541457	0.0541457	0.216583	-0.108291	0.216583	0.541457	0.541457	0.541457	0.541457	0.866331	-0.270728	0.0541457	-0.108291	0.216583	-0.108291	0.216583	-0.108291	0.541457	-0.108291	-0.108291	0.216583	0.541457	0.541457	0.216583	-0.108291	0.216583	0.216583
880	-0.328024	0.331304	0.41987	-0.0131209	0.508436	0.252578	-0.219776	-0.0524838	-0.229616	0.124649	-0.249298	0.00656047	-0.337864	-0.455953	0.14433	-0.150891	-0.874183	-0.534678	-0.70197	-0.313262	-0.28374	-0.175493	-0.5642	-0.436271	-0.751174	-0.618324	-0.820059	-0.396908	-0.14105	0.14433	0.350985	0.331304	-0.180413	0.0360826	0.469074	-0.121369	1.00047	-0.131209	0.0656047	0.350985	-0.505156	-0.259139
881	0.189917	-0.126611	0.316528	0.0633056	-0.126611	0.443139	0.126611	0.886278	1.1395	0.696362	1.70925	0.379834	0.253222	-0.126611	-0.189917	0.126611	0.79132	0.189917	0.316528	0.22157	0.443139	0.253222	0.0949584	0.348181	0.253222	0.158264	-1.11022e-16	0.126611	-0.0633056	0.0633056	2.279	1.45603	1.45603	1.39272	1.39272	0.822973	0.443139	1.26611	0.696362	0.886278	1.0762	1.01289
882	0.518655	-0.540725	0.121387	0.25381	-0.540725	-0.27588	-0.540725	-0.673148	-0.27588	-0.408303	-0.408303	-0.540725	-0.408303	-0.540725	-0.0772465	0.121387	0.320021	0.25381	0.25381	0.584866	0.849711	0.915922	0.25381	0.915922	0.386232	0.518655	0.849711	0.584866	-0.0110352	-0.0110352	-0.0110352	-0.0110352	-0.27588	-0.540725	-0.27588	-0.0110352	-0.0110352	0.25381	0.25381	0.386232	0.651077	0.651077
883	-0.0471837	0.0444082	0.0943673	0.269224	0.510694	0.269224	0.535673	0.452408	0.244245	0.344163	0.0444082	-0.0638367	-0.280326	-0.321959	0.106857	-0.101306	1.55567	0.494041	0.0568979	0.198449	0.260898	-0.0180408	0.348326	0.252571	0.235918	-0.0555102	-0.142939	0.0319184	0.194286	-0.197061	1.83461	0.494041	0.119347	0.244245	0.618939	0.102694	0.32751	1.08522	1.03527	-0.147102	0.0360816	0.385796
884	-0.26943	0.08981	-0.08981	0.44905	0.26943	0.62867	0.44905	0.26943	0.80829	0.44905	0.26943	0.44905	0.62867	0.08981	0.35924	-0.17962	0.80829	5.55112e-17	0.71848	0.44905	0.08981	0.53886	0.08981	0.35924	0.26943	-0.17962	0.35924	-0.08981	-0.08981	0.08981	0.26943	-0.26943	0.26943	0.44905	1.16753	0.80829	-0.08981	0.98791	0.26943	0.26943	0.44905	0.80829
885	-0.240119	0.240119	0.528262	-0.192095	0.432214	0.816405	1.53676	1.44071	1.05652	1.58479	1.63281	1.77688	1.24862	0.240119	0.0960476	-0.0960476	1.39269	0.696345	0.312155	0.840416	0.720357	0.720357	0.840416	0.456226	0.312155	0.38419	0.360178	0.768381	-0.144071	0.144071	0.672333	0.864428	0.576286	0.192095	0.576286	0.38419	0.336167	0.0960476	0.336167	0.336167	0.720357	0.720357
886	-0.416037	0.452214	0.37986	-0.0542657	0.307505	0.307505	0.524568	0.669277	0.524568	-0.0542657	0.37986	-0.12662	0.813985	0.0904428	-0.235151	0.162797	-0.235151	0.0180886	0.198974	-0.162797	-0.271328	0.235151	0.198974	-0.416037	-0.0904428	0.162797	0.162797	-0.0180886	-0.12662	0.162797	-0.416037	0.452214	0.235151	0.0904428	0.0904428	0.0180886	0.162797	-0.271328	-0.488391	0.0904428	-0.416037	0.37986
887	0.112897	-0.112897	0.293532	0.0225794	0.158056	-0.158056	0.0677382	1.46766	0.0677382	0.0225794	0.0677382	0.112897	0.293532	0.158056	-0.180635	0.225794	0.429008	0.135476	5.55112e-17	-0.112897	0.180635	0.0451588	-0.0451588	0.293532	0.564485	-0.112897	-0.180635	-0.0225794	0.112897	-0.158056	-0.248373	0.338691	1.06123	-0.293532	-0.112897	-0.38385	-0.293532	0.880596	-0.0677382	-0.158056	0.654802	-0.609644
888	-0.111494	0.156091	-0.111494	0.423676	0.423676	0.691261	0.423676	0.156091	-0.111494	0.423676	0.423676	0.156091	0.691261	0.958846	0.156091	-0.245286	0.691261	0.0222987	0.156091	0.0222987	-0.111494	0.0222987	0.0222987	-0.111494	0.289884	0.156091	0.0222987	-0.111494	-0.111494	0.156091	0.423676	-0.111494	-0.111494	-0.379079	0.156091	-0.379079	-0.379079	-0.111494	-0.111494	-0.379079	-0.379079	-0.111494
889	0.199307	-0.087695	0.390641	-0.087695	0.294974	-0.087695	0.199307	-0.374697	0.10364	0.10364	0.00797227	-0.087695	-0.183362	-0.279029	0.151473	-0.183362	0.581976	-0.231196	0.00797227	-0.0398614	0.342808	0.199307	-0.326863	-0.0398614	-0.231196	-0.326863	-0.518198	-0.470364	-0.087695	0.00797227	0.294974	0.390641	0.294974	0.868978	0.77331	0.294974	0.677643	0.964645	0.77331	1.06031	0.77331	0.294974
890	0.151246	-0.0504152	0.352906	-0.0504152	0.352906	0.151246	0.352906	0.957888	0.151246	0.756228	1.15955	0.554567	0.151246	-0.0504152	-0.0504152	0.0504152	0.252076	-0.352906	-0.453737	-0.655397	-0.252076	-0.352906	-0.655397	-0.151246	-0.554567	-0.554567	-0.453737	-0.453737	-0.252076	0.151246	0.957888	0.957888	0.151246	0.554567	-0.0504152	0.151246	-0.252076	-0.252076	-0.0504152	-0.252076	-0.0504152	-0.252076
891	-0.338702	0.149029	0.149029	0.149029	-0.0135481	-0.176125	0.311606	-0.0135481	-0.0135481	-0.338702	-0.338702	-0.0135481	-0.338702	-0.338702	0.311606	-0.257414	0.230317	-0.257414	-0.257414	-0.0948366	-0.745145	-0.0948366	-0.582568	-0.176125	-0.419991	-0.257414	0.311606	-0.501279	-0.0135481	0.149029	0.799337	-0.0135481	0.474183	0.311606	0.474183	0.474183	0.311606	-0.176125	0.311606	-0.0135481	0.311606	0.149029
892	-0.00871913	0.0435956	0.20054	0.0959104	0.0435956	-0.0610339	0.0435956	1.14221	0.776002	-0.00871913	0.0435956	-0.0610339	0.252855	0.20054	-0.0348765	-0.0348765	0.409799	-0.113349	0.932946	1.42994	0.148225	-0.165663	-0.139506	-0.00871913	-0.0610339	-0.113349	0.592901	0.226697	-0.113349	0.148225	0.0959104	-0.270293	0.357484	1.19452	2.24082	1.08989	0.20054	0.985261	-0.322608	-0.217978	-0.270293	0.148225
893	-0.235473	0.263176	0.180068	0.0969596	0.263176	0.595609	0.263176	0.263176	0.346284	0.0969596	-0.152365	-0.318582	-0.40169	-0.0692569	0.263176	-0.318582	-0.40169	-0.484798	-0.0277027	-0.193919	-0.110811	-0.360136	-0.110811	0.263176	-0.318582	-0.0277027	0.221622	0.30473	-0.235473	0.263176	-0.318582	-0.318582	-0.318582	0.0138514	-0.152365	0.180068	0.180068	0.595609	-0.0692569	0.263176	0.180068	0.263176
894	-0.0966229	-0.0966229	0.135272	0.135272	0.599062	0.367167	-0.0966229	0.367167	0.135272	0.135272	-0.328518	-0.0966229	-0.0966229	0.367167	0.25122	-0.0966229	0.599062	0.599062	0.135272	0.25122	0.0193246	-0.444466	-0.444466	-0.328518	-0.0966229	-0.21257	0.0193246	-0.328518	0.367167	-0.328518	-0.0966229	-0.792308	-0.792308	-0.560413	-0.560413	-0.560413	-0.560413	-0.328518	-0.560413	-0.792308	-0.560413	-0.792308
895	-0.139982	0.115638	0.152155	0.115638	0.517327	1.3207	1.83194	1.35722	2.05105	2.30667	2.1606	1.64936	1.79543	0.772947	-0.139982	0.152155	0.0426034	-0.231275	-0.1765	-0.0121724	0.133896	0.152155	0.170413	0.188672	1.08334	0.791205	0.444292	1.01031	-0.030431	0.0426034	0.225189	-0.0669481	-0.139982	-0.0669481	0.298224	0.261706	0.407775	0.809464	1.24767	1.86846	0.553844	0.663395
896	0.0949548	-0.0569729	0.322846	-0.0569729	-0.132937	0.018991	-0.0569729	-0.132937	0.39881	0.626702	-0.0569729	-0.132937	0.170919	0.0949548	0.170919	-0.170919	0.0569729	-0.664683	-0.284864	0.360828	0.626702	-0.474774	-0.39881	-0.284864	0.170919	-0.436792	-0.246882	-0.58872	0.018991	-0.0569729	0.550738	0.018991	0.018991	0.778629	1.61423	0.474774	0.778629	1.84212	1.08248	0.626702	0.626702	0.0949548
897	0.128634	-0.180088	-0.0257268	0.282995	0.591717	-0.0257268	-0.334449	-0.334449	-0.180088	-0.180088	-0.0257268	-0.0257268	-0.334449	-0.180088	-0.102907	-0.102907	-0.102907	0.282995	-0.56599	-0.102907	-0.180088	-0.411629	0.128634	-0.48881	-0.257268	-0.411629	-0.180088	-0.411629	0.282995	-0.0257268	0.437356	0.591717	0.437356	0.282995	0.900439	0.746078	0.437356	-0.180088	0.746078	0.128634	0.437356	0.437356
898	0.0647145	-0.0547584	0.0647145	0.184187	0.423133	0.423133	1.25944	1.19971	1.61786	0.960761	2.15549	0.662079	0.0647145	0.482869	-0.0547584	0.0348463	0.184187	-0.0248902	0.154319	0.154319	0.453001	0.871156	0.602342	-0.0846266	0.871156	0.0945827	0.124451	0.30366	-0.413177	0.423133	0.423133	-0.293704	-0.0547584	-0.0547584	0.482869	-0.592386	-0.592386	-0.472913	0.423133	0.30366	-0.174231	-0.592386
899	0.0267249	0.0267249	0.0908648	0.155005	0.155005	0.0908648	0.0908648	0.347424	0.0908648	0.0267249	0.796403	0.347424	0.668123	0.475704	0.155005	-0.197764	0.219144	0.475704	0.0267249	-0.00534499	0.155005	0.155005	0.0587948	0.155005	0.347424	0.571913	0.796403	0.0908648	-0.293974	0.283284	0.411564	0.0908648	0.475704	1.24538	0.860543	0.475704	0.924683	-0.0374149	0.539844	0.475704	0.732263	0.475704
900	0.00885107	0.00885107	0.221277	0.00885107	-0.0973617	0.115064	0.115064	0.433702	0.32749	0.115064	0.221277	0.221277	0.32749	0.115064	0.00885107	-0.0442553	-0.203575	-0.203575	-0.256681	0.115064	0.00885107	-0.309787	-0.309787	0.0619575	-0.0973617	-0.0442553	-0.203575	-0.0973617	0.115064	-0.0973617	-0.0973617	-0.203575	-0.0973617	-0.203575	-0.309787	0.00885107	0.00885107	-0.0973617	-0.309787	0.00885107	-0.203575	-0.0973617
901	0.165364	-0.263688	0.218995	0.00446929	0.862572	0.862572	1.34526	1.34526	1.0771	0.755309	0.701678	0.218995	0.755309	0.218995	0.165364	-0.129609	0.835757	0.353074	0.218995	0.513968	0.835757	0.782125	0.916204	0.916204	0.835757	0.808941	0.540784	0.594415	-0.156425	0.218995	1.02347	0.487152	0.0581007	0.379889	0.326258	0.165364	0.594415	0.111732	-0.156425	-0.102794	-0.317319	-0.370951
902	-0.270839	0.207112	0.589472	-0.366429	-0.366429	-0.270839	0.398292	-0.175248	0.111522	0.302702	0.302702	0.0159317	-0.175248	0.302702	-0.414224	0.446087	0.828447	0.0637267	-0.462019	-0.175248	0.0159317	0.589472	0.398292	0.254907	-0.0796584	1.01963	0.350497	-0.127453	0.0159317	0.0159317	0.111522	-0.175248	0.0159317	-0.175248	-0.462019	0.207112	0.207112	0.589472	0.302702	-0.270839	0.111522	-0.0796584
903	0.241011	-0.0219101	-0.284831	0.503932	-0.284831	0.241011	-0.0219101	-0.0219101	-0.284831	1.02978	0.241011	0.766854	-0.0219101	0.503932	-0.284831	-0.153371	-0.284831	-0.416292	-0.153371	-0.679213	-0.547753	-0.942135	-0.942135	-0.547753	-0.810674	-0.416292	-0.679213	-0.547753	-0.0219101	0.241011	1.2927	-0.0219101	0.241011	-0.0219101	0.241011	0.241011	-0.284831	0.503932	-0.0219101	0.241011	0.241011	0.241011
904	-0.00488194	0.0244097	0.0537014	0.141576	0.0829931	0.346618	0.698118	0.55166	0.90316	0.991035	1.34253	1.07891	0.991035	0.991035	0.0244097	-0.0341736	0.0244097	-0.209924	-0.253861	0.0537014	-0.0341736	0.214806	0.112285	-0.00488194	0.112285	0.37591	0.302681	0.537014	-0.092757	0.0829931	0.785993	0.0244097	0.112285	0.0829931	0.55166	-0.15134	-0.122049	0.668826	0.20016	-0.0634653	0.141576	0.141576
905	-0.450859	0.631203	0.0901719	0.0901719	0.631203	0.991891	0.0901719	0.270516	-0.811547	-0.811547	-0.450859	0.0901719	-0.991891	0.270516	-5.55112e-17	-0.180344	1.17223	0.631203	0.631203	0.450859	0.541031	0	0.541031	0.811547	-2.77556e-17	1.08206	0.180344	0.541031	0.270516	-0.270516	0.631203	0.811547	0.811547	0.0901719	0.631203	0.0901719	0.631203	0.270516	0.991891	0.270516	0.450859	0.270516
906	0.244756	-0.174825	-0.174825	0.349651	-0.174825	0.349651	0.13986	0.349651	-0.0699302	0.454546	0.13986	1.08392	0.349651	0.13986	-0.0699302	0.0349651	0.13986	0.0349651	-0.279721	-0.437064	-0.437064	-0.751749	-0.804197	-0.804197	-0.751749	-0.489511	-0.856645	-0.594407	-0.0699302	0.0349651	0.664337	0.559441	0.13986	0.13986	0.0349651	0.13986	0.0349651	-0.384616	-0.0699302	0.454546	0.0349651	-0.174825
907	-0.103612	0.25163	0.0740089	0.0740089	-0.103612	-0.103612	-0.103612	0.784495	-0.103612	0.429252	-0.103612	-0.103612	0.25163	-0.103612	-0.192423	0.0740089	-0.103612	-0.192423	-0.192423	-0.192423	-0.192423	0.16282	0.0740089	0.25163	-0.192423	-0.103612	-0.192423	-0.192423	-0.103612	0.0740089	0.0740089	-0.103612	0.429252	0.429252	0.606873	-0.103612	0.25163	0.429252	0.25163	0.784495	0.25163	0.606873
908	0.232312	-0.211193	-0.211193	0.359028	2.38648	3.84371	0.992608	0.61246	1.37276	0.549102	0.0422386	0.0422386	1.56283	-0.211193	-0.0211193	-0.0211193	0.359028	-0.0844772	0.200633	0.834213	0.359028	-0.0211193	-0.0211193	0.517423	0.770855	0.0739176	0.263991	0.454065	-0.0844772	0.105597	-0.274551	-0.274551	-0.274551	-0.274551	-0.0211193	0.105597	0.739176	0.0422386	-0.0844772	-0.0844772	-0.0844772	-0.274551
909	0.289467	-0.144734	0.289467	-0.144734	-0.144734	-0.144734	-0.144734	0.289467	-0.144734	-0.144734	-0.144734	-0.144734	0.289467	-0.144734	0.0723668	0.0723668	0.289467	-0.144734	-0.144734	0.289467	0.289467	-0.144734	-0.361834	-0.361834	0.0723668	-0.144734	-0.361834	-0.144734	-0.578934	0.289467	0.289467	-0.578934	-0.578934	-0.578934	-0.578934	-0.578934	-0.578934	-0.578934	-0.578934	-0.578934	-0.144734	-0.578934
910	-0.214935	0.227578	0.050573	0.0885027	0.050573	-0.391941	-0.556303	-0.847097	-0.809168	-0.986173	-1.06203	-1.06203	-1.13789	-0.922957	0.050573	-0.050573	-0.2339	0.0568946	-0.0568946	-0.145397	-0.151719	-0.303438	-0.27183	0.0379297	-0.0695378	-0.107468	-0.221257	-0.145397	-0.151719	0.139076	0.214935	0.657449	0.708022	0.531016	1.15054	1.26432	1.77005	0.9356	0.379297	0.847097	1.0241	1.11261
911	0.133129	-0.133129	0.177506	-0.0443764	-0.133129	-0.0887528	-0.0887528	0.0887528	-0.133129	0.0443764	-0.0443764	0.177506	-0.0443764	0.0443764	0.155317	-0.155317	0.288447	0.0221882	-0.133129	-0.155317	0.0665646	-0.0887528	-0.24407	0.155317	-0.0665646	-0.0443764	0.24407	-0.0443764	0.133129	-0.133129	0.355011	0.0887528	0.621269	0.843151	0.355011	0.0887528	-0.0887528	0.621269	0.798775	-0.0443764	0.310635	-0.0443764
912	0.267707	-0.250435	0.267707	-0.146807	-0.457692	-0.146807	0.68222	-0.0431785	0.267707	-0.250435	-0.561321	0.68222	-0.354064	-0.146807	-0.146807	0.112264	1.77032	-0.405878	0.164078	-0.250435	-0.198621	-0.0949927	0.578592	-0.0431785	-0.0431785	0.785849	0.215893	-0.0949927	-0.0431785	0.0604499	-0.250435	1.40762	0.267707	0.0604499	-0.146807	-0.664949	-0.250435	-0.0431785	-0.146807	-0.0431785	-0.354064	-0.561321
913	0.462866	-0.600741	0.16742	-0.0689375	-0.246205	-0.305295	0.049241	-0.00984821	0.403777	0.640134	0.10833	-0.364384	0.226509	0.462866	-0.0393928	0.0787857	0.846946	0.846946	0.315143	-0.0393928	0.196964	0.256053	0.285598	-0.0984821	0.344687	0.315143	-0.0984821	-0.423473	0.285598	-0.187116	0.226509	1.05376	0.521955	0.10833	0.817401	0.344687	0.521955	0.93558	0.462866	-0.00984821	0.049241	0.876491
914	0.0473689	0.0473689	0.236844	-0.142107	-0.142107	0.236844	0.0473689	0.236844	0.236844	-0.142107	0.236844	0.236844	-0.142107	0.0473689	-0.0473689	-0.142107	0.236844	0.331582	-0.331582	-0.42632	-0.42632	-0.142107	-0.331582	0.142107	-0.521057	-0.42632	-0.42632	-0.236844	0.0473689	0.0473689	-0.331582	-0.142107	0.0473689	0.0473689	-0.331582	0.0473689	0.236844	-0.142107	0.42632	-0.142107	0.0473689	-0.142107
915	-0.0693563	0.0693563	0.300544	-0.208069	0.393019	-0.393019	0.716682	0.994107	0.716682	0.0231188	0.0231188	0.115594	-0.0231188	0.300544	-0.208069	0.208069	0.18495	-0.439257	-0.0693563	-0.277425	-0.647326	-0.693563	-0.18495	-0.277425	0.508613	-0.231188	0.0462375	0.231188	-0.161831	0.161831	0.716682	1.04034	-0.115594	-0.161831	0.115594	0.208069	0.716682	0.161831	0.393019	0.393019	0.994107	0.855395
916	-0.0360428	0.0720857	0.180214	-0.144171	0.288343	0.396471	0.720857	0.5046	0.828985	0.0720857	0.396471	0.720857	0.396471	0.396471	-0.198236	0.0180214	0.666793	0.558664	0.450536	0.342407	0.12615	-0.0360428	0.180214	0.234279	0.5046	0.0180214	0.288343	-0.198236	-0.0360428	0.180214	0.0720857	-0.2523	-0.684814	-0.0360428	-0.360428	-0.2523	-0.792943	0.0720857	-0.576686	-0.0360428	-0.2523	-0.144171
917	0.0160884	-0.176972	0.305679	-0.273502	-0.176972	-0.273502	-0.273502	0.59527	1.17445	0.112619	0.498739	-0.273502	0.209149	0.305679	-0.0321767	-0.0321767	-0.0321767	-0.0804418	-0.514828	-0.321767	0.0160884	-0.466563	-0.176972	-0.611358	-0.321767	-0.0321767	-0.273502	-0.273502	-0.0804418	0.305679	0.498739	-0.176972	-0.659623	-0.852683	-0.0804418	0.112619	0.112619	-0.659623	-0.466563	0.112619	-0.756153	-0.852683
918	0.0107835	0.0107835	0.0107835	0.0107835	0.0107835	0.0107835	0.528391	-0.24802	-0.24802	0.269587	-0.118618	-0.24802	-0.118618	0.0107835	-0.312721	0.528391	0.334288	0.140185	-0.24802	0.0107835	0.0754844	-0.377422	-0.24802	0.0754844	0.46369	-0.24802	0.0754844	0.140185	-0.24802	0.0107835	0.916597	0.140185	0.269587	0.916597	1.4342	0.528391	1.1754	0.528391	0.269587	-0.118618	0.398989	0.140185
919	-0.106606	0.125989	0.358583	-0.3392	0.00969143	0.00969143	-0.571794	0.591177	-0.106606	0.00969143	-0.571794	0.00969143	-0.3392	-0.106606	0.184137	-0.106606	0.47488	0.416731	0.125989	0.06784	-0.106606	0.184137	0.416731	0.47488	0.06784	0.242286	0.300434	-0.0484571	-0.222903	0.125989	0.242286	0.00969143	-0.455497	0.125989	-0.106606	-0.222903	0.358583	0.00969143	0.940068	0.242286	-0.106606	-0.222903
920	0.0413484	-0.0361799	0.0258428	-0.0439327	-0.0129214	-0.0129214	-0.0206742	-0.0439327	-0.0516855	-0.0206742	-0.0206742	-0.0129214	-0.0361799	-0.0439327	-0.00904497	0.00646069	0.0258428	0.00258428	-0.0245506	0.0335956	0.553035	0.502642	0.0142135	-0.00516855	-0.0167978	-0.0245506	-0.0167978	-0.00904497	0.692586	-0.69517	-0.865733	-1.03629	-1.04405	-1.03629	-1.0518	-1.03629	-1.03629	-1.03629	-1.02854	-1.08281	-1.07506	-1.08281
921	0.207311	-0.214339	0.249476	-0.298669	-0.382999	-0.382999	-0.382999	-0.382999	-0.382999	-0.382999	-0.382999	-0.382999	0.122981	-0.382999	0.144064	-0.130009	0.881952	0.144064	-0.0878438	-0.130009	-0.0667613	0.0175688	-0.382999	-0.151091	-0.0245963	0.249476	-0.214339	-0.361916	-0.0456788	0.0386513	1.3036	0.755457	1.38793	0.881952	0.713292	1.97824	0.797622	0.713292	1.17711	0.0808163	0.0808163	-0.0456788
922	-0.11414	0.0380465	-0.266326	0.190233	-0.11414	0.494605	0.646791	0.798977	0.190233	1.10335	0.646791	0.190233	0.0380465	0.0380465	0.11414	0.0380465	0.0380465	-0.342419	-0.342419	-0.266326	-0.342419	-0.266326	0.0380465	-0.11414	-0.0380465	0.0380465	-0.418512	-0.11414	-0.11414	0.0380465	0.494605	0.798977	0.646791	1.10335	0.494605	0.951163	0.798977	0.342419	0.494605	0.951163	0.342419	0.646791
923	0.828766	-0.939268	0.607762	-0.718264	-0.055251	-0.055251	0.607762	0.165753	-0.276255	-0.055251	-0.055251	-0.276255	-0.055251	-0.055251	0.055251	-0.055251	0.055251	-0.055251	0.055251	0.055251	0.276255	0.055251	0.165753	0.828766	0.497259	0.607762	0.386757	0.497259	0.165753	-0.055251	0.607762	0.386757	0.607762	0.386757	0.165753	1.49178	-0.055251	0.386757	-0.055251	0.165753	0.386757	0.386757
924	-0.0384977	0.0538968	-0.0384977	-0.084695	-0.084695	-0.0384977	-0.084695	0.423475	0.423475	0.100094	-0.0384977	-0.0384977	0.100094	0.100094	0.0307982	-0.0153991	-0.0384977	-0.223287	0.862349	1.27812	0.238686	-0.200188	-0.246386	0.192489	-0.130892	-0.292583	0.700659	0.0769955	-0.223287	0.192489	-0.223287	-0.223287	0.377278	1.53221	1.02404	0.238686	0.100094	1.6246	0.192489	-0.0384977	0.100094	-0.084695
925	0.142223	-0.130845	-0.130845	0.00568893	-0.199112	-0.199112	-0.130845	0.073956	-0.0625782	-0.0625782	0.00568893	0.551826	0.347024	0.00568893	-0.0625782	0.0398225	0.073956	-0.0284446	-0.301513	-0.438047	-0.0625782	-0.233246	-0.36978	-0.403914	-0.233246	0.142223	-0.438047	-0.472181	-0.267379	0.278757	-0.472181	-0.267379	-0.199112	-0.267379	0.142223	1.50757	0.073956	-0.130845	0.073956	-0.335647	-0.403914	-0.335647
926	0.891335	-0.827668	0.700335	-0.827668	-0.0636668	-0.254667	-0.636668	0.509334	-0.636668	-0.254667	-0.445668	-0.636668	-0.636668	-0.445668	0.127334	-0.0636668	0.604834	-0.0636668	-0.0636668	0.0318334	-0.0636668	0.0318334	0.0318334	0.127334	-0.159167	0.222834	-0.0636668	0.222834	0.127334	-0.254667	0.509334	-0.636668	-0.636668	-0.636668	-0.254667	-0.254667	0.127334	-0.445668	-0.254667	0.127334	-0.636668	-0.254667
927	0.0780405	-0.0660343	-0.0660343	-0.0900467	-0.0900467	-0.0660343	-0.0900467	-0.0420218	-0.0900467	-0.0660343	-0.0660343	-0.0660343	-0.0900467	-0.0660343	0.0660343	-0.0660343	-0.570296	-0.630327	-0.630327	-0.618321	-0.438227	-0.618321	-0.618321	-0.606315	-0.630327	-0.630327	-0.474246	-0.534277	0.102053	-0.114059	0.126065	-0.0420218	-0.114059	-0.0420218	-0.0900467	-0.138072	-0.0420218	-0.114059	-0.0900467	-0.114059	-0.138072	-0.0900467
928	-0.190992	0.190992	1.38778e-17	-0.190992	-0.190992	0.0954958	-0.0954958	-0.0954958	-0.0954958	-0.190992	-0.0954958	-0.0954958	-0.0954958	1.38778e-17	1.38778e-17	-0.0954958	0.0477479	1.38778e-17	-0.143244	-0.0954958	1.38778e-17	0.0954958	0.0477479	1.38778e-17	-0.0954958	1.38778e-17	0.0954958	0.0954958	-0.381983	0.477479	1.52793	-0.477479	-0.477479	-0.190992	-0.381983	-0.572975	-0.572975	-0.381983	-0.190992	-0.190992	0.954958	-0.0954958
929	0.0253659	-0.0760978	-0.12683	-0.0760978	0.228293	-0.0253659	0.228293	0.177561	0.12683	-0.0253659	0.634148	0.0253659	-0.0760978	0.0253659	0.253659	-0.253659	0.0760978	-0.0760978	-0.329757	-0.456587	-0.228293	-0.583416	-0.456587	-0.12683	-0.253659	0.0760978	-0.228293	-0.329757	0.0253659	0.0253659	0.0253659	-0.68488	-0.634148	-0.786344	-1.09073	-1.04	-0.279025	0.177561	-0.329757	-0.431221	-0.837075	-0.481953
930	-0.101921	0.169868	-0.101921	-0.101921	-0.101921	0.441656	1.39292	0.305762	-0.101921	0.0339736	-0.101921	-0.101921	-0.101921	-0.101921	-0.101921	-0.0339736	-0.101921	-0.101921	-0.0339736	-0.0339736	0.441656	0.0339736	-0.0339736	-0.0339736	-0.101921	-0.101921	-0.0339736	0.169868	0.0339736	0.0339736	-1.18908	-1.18908	-0.781392	-1.05318	-0.237815	-0.101921	0.0339736	-1.18908	-1.18908	-0.509604	-1.18908	-1.18908
931	-0.104461	0.104461	-0.313382	0.104461	0.731225	0.940147	-0.313382	0.104461	-0.522304	0.313382	-0.104461	-0.104461	-0.522304	-0.313382	0.417843	-0.417843	-0.104461	-0.104461	0.104461	-0.208922	0.104461	-0.417843	-0.104461	-0.208922	-0.417843	-5.20417e-17	-0.313382	1.04083e-17	0.104461	-0.104461	0.940147	0.104461	0.522304	-0.104461	0.313382	0.313382	0.522304	-0.522304	0.522304	0.104461	0.313382	0.313382
932	-0.0615166	0.0307583	-0.153792	-0.0615166	-0.0615166	-0.0615166	-0.246067	-0.338341	-0.246067	-0.430616	-0.430616	-0.338341	-0.707441	-0.430616	0.0307583	-0.0615166	-0.107654	0.0768958	-0.0615166	-0.430616	-0.246067	-0.107654	-0.384479	-0.430616	-0.615166	-0.153792	-0.615166	-0.430616	0.307583	-0.246067	0.307583	0.123033	0.215308	-0.0615166	0.307583	0.584408	0.307583	0.0307583	0.492133	0.215308	0.215308	0.123033
933	0.0861854	-0.0861854	-0.0287285	-0.201099	-0.0861854	0.0287285	0.316013	0.143642	0.0861854	-0.201099	-0.0287285	0.0287285	0.0287285	0.0861854	-0.402199	0.344742	0.0861854	0.114914	0.143642	0.229828	0.316013	-0.057457	-0.0287285	-0.114914	-0.344742	-0.316013	0.114914	0.057457	0.0287285	0.0287285	0.258556	0.37347	-0.0287285	0.545841	-0.0287285	0.0861854	-0.0861854	0.0287285	0.430927	0.258556	0.201099	0.143642
934	-0.0995931	0.0842711	0.176203	-0.421355	-0.60522	-0.559254	0.589898	-0.375389	-0.513288	0.130237	-0.513288	0.222169	-0.559254	-0.375389	0.406033	-0.375389	0.429016	-0.0766101	-0.0995931	-0.444339	-0.329423	-0.398372	-0.651186	-0.628203	-0.651186	-0.536271	-0.352406	-0.582237	0.038305	-0.0536271	0.222169	-0.00766101	-0.145559	-0.00766101	0.222169	0.91166	1.04956	0.130237	0.038305	0.360067	0.0842711	0.176203
935	-0.028247	-0.028247	-0.163832	-0.0960397	-0.028247	-0.163832	-0.0960397	-0.163832	-0.163832	-0.163832	-0.0960397	-0.0960397	0.0395458	-0.028247	-0.0621433	0.0395458	-0.265522	-0.299418	0.378509	-0.0960397	-0.401107	-0.129936	-0.231625	-0.536692	-0.401107	-0.4689	-0.0960397	-0.536692	-0.163832	0.242924	0.175131	-0.231625	0.242924	-0.0960397	-0.163832	-0.231625	-0.367211	-0.163832	-0.028247	0.107338	0.175131	-0.028247
936	0.0827876	-0.103485	-0.227666	-0.0413938	0.206969	0.33115	-0.0413938	-0.227666	0.0827876	-0.165575	-0.165575	0.144878	-0.0413938	0.517423	0.0206969	0.0206969	-0.444983	-0.569165	-0.320802	-0.289757	-0.289757	-0.382893	-0.320802	-0.351847	-0.13453	-0.13453	-0.227666	-0.0103485	-0.0413938	0.0206969	0.393241	-0.0413938	0.144878	0.144878	0.26906	0.0827876	0.33115	0.0827876	-0.0413938	0.0206969	-0.0413938	0.393241
937	-0.0726556	0.176449	-0.0726556	-0.197208	-0.197208	0.0518969	-0.0726556	0.176449	0.0518969	0.176449	-0.197208	0.0518969	0.0518969	-0.0726556	-0.197208	0.238726	-0.134932	-0.0726556	-0.0726556	-0.259484	-0.0103794	-0.197208	-0.384037	-0.197208	-0.134932	0.176449	0.612383	-0.134932	-0.197208	0.0518969	-0.0726556	-0.197208	0.176449	0.301002	0.425554	1.67108	0.799212	-0.197208	0.799212	1.04832	0.550107	-0.0726556
938	0.268584	-0.279116	-0.279116	-0.0473971	-0.21592	-0.342312	-0.426574	-0.468705	-0.300182	-0.510835	-0.447639	-0.447639	-0.426574	-0.468705	-0.142191	0.163257	0.0473971	0.416041	0.321247	-0.173789	-0.173789	-0.142191	-0.173789	-0.173789	0.0368644	0.21592	-0.184322	-0.0473971	-0.00526635	-0.00526635	-0.00526635	-0.00526635	-0.00526635	-0.00526635	0.015799	-0.00526635	-0.00526635	0.121126	0.521368	0.100061	0.795218	-0.00526635
939	0.0600886	-0.0785774	-0.161777	-0.18951	-0.328176	-0.411376	-0.466842	-0.27271	0.143288	-0.27271	0.0878218	0.198755	0.836618	-0.106311	0.0046222	-0.023111	0.365154	0.198755	0.129422	0.0046222	-0.18951	-0.0508442	0.184888	0.37902	0.212621	0.434487	-0.0785774	-0.0369776	-0.355909	0.392887	-0.855107	-0.161777	-0.855107	-0.855107	-0.799641	-1.04924	-1.16017	-0.827374	-0.660975	-0.96604	-0.96604	-0.0508442
940	-0.00418999	-0.00418999	-0.35615	-0.00418999	-0.557269	-0.657829	-0.406429	-0.30587	-0.808669	-0.506989	-0.657829	0.0460899	-0.00418999	-0.456709	0.0963699	-0.12989	-0.12989	-0.33101	-0.10475	-0.10475	-0.20531	0.34777	0.19693	-0.02933	0.548889	0.22207	0.473469	-0.18017	-0.10475	0.14665	0.19693	0.29749	1.00141	1.05169	1.10197	1.15225	0.699729	0.24721	0.900849	0.34777	0.39805	0.900849
941	0.078062	-0.071646	-0.328288	-0.0759233	0.249157	0.159332	-0.11442	-0.294069	-0.170025	-0.140084	-0.0588138	-0.17858	-0.221354	-0.499383	-0.180719	0.180719	0.155055	0.638398	0.753887	0.610595	0.516492	0.640536	0.954923	0.589208	0.492967	0.597763	0.375339	0.182858	0.189274	-0.19569	-0.0973102	0.0481204	-0.606317	-0.691865	-0.405281	-0.409558	-0.653368	-0.563544	-0.170025	-0.135807	-0.516492	-0.807354
942	0.161449	-0.182976	-0.139923	-0.269082	-0.226029	-0.182976	-0.139923	1.19473	-0.0968696	0.0753431	-0.182976	-0.182976	-0.226029	-0.269082	-0.0322899	0.0322899	0.398242	0.161449	0.226029	-0.0753431	0.139923	0.226029	0.161449	0.505875	0.0107633	0.204503	0.139923	0.0538165	0.0322899	-0.0107633	0.118396	0.118396	0.548928	0.247556	0.290609	0.0322899	-0.0107633	0.419768	1.40999	1.10862	0.548928	0.204503
943	-0.0974982	-0.0974982	-0.0974982	-0.331494	0.838485	0.136498	0.370493	0.604489	0.838485	0.604489	0.136498	0.370493	0.370493	0.136498	-0.214496	0.136498	0.136498	0.0194996	0.136498	0.370493	0.487491	1.07248	0.604489	0.721487	1.07248	1.07248	0.721487	0.370493	0.136498	0.136498	0.136498	0.136498	0.136498	0.370493	0.838485	0.604489	0.604489	1.30648	0.136498	1.30648	0.370493	1.54047
944	-0.071281	0.081464	-0.162928	-0.269849	0.020366	-0.178202	-0.132379	0.0050915	0.616071	-0.0865555	0.0661895	0.50915	0.677169	0.463326	-0.071281	0.0661895	0.0891012	0.188385	0.379317	0.356405	0.753542	0.997934	0.654258	0.73063	0.975022	0.837552	0.562611	0.318219	-0.10183	0.0967385	0.631346	0.0661895	-0.208751	-0.071281	0.784091	0.402228	0.875738	0.799365	0.310581	2.99889	0.325856	0.616071
945	0.103368	-0.084574	-0.234928	-0.272516	-0.234928	-0.197339	-0.234928	-0.084574	-0.122162	-0.0469856	-0.084574	-0.159751	-0.197339	-0.0469856	-0.0469856	0.00939711	-0.197339	-0.122162	-0.234928	-0.216134	-0.234928	-0.178545	-0.234928	-0.103368	0.798755	0.122162	-0.216134	-0.159751	0.0281913	-0.00939711	-0.0469856	0.0281913	-0.0469856	-0.159751	-0.084574	0.0657798	-0.122162	0.0657798	0.0657798	-0.00939711	-0.0469856	0.0281913
946	0.360968	-0.257834	-0.257834	-0.257834	0.0515668	-0.257834	-0.567235	-0.567235	0.979769	-0.257834	-0.257834	-0.567235	0.360968	0.0515668	0.0515668	0.0515668	0.360968	-0.103134	-0.103134	0.206267	0.0515668	-0.103134	-0.103134	0.206267	-0.257834	-0.103134	0.360968	0.206267	0.0515668	-0.257834	-0.257834	-0.567235	-0.257834	-0.876636	0.0515668	0.360968	-0.876636	-0.567235	-0.257834	-0.876636	-0.876636	-0.876636
947	0.0961309	-0.144196	-0.0961309	-0.432589	-0.336458	-0.240327	-0.288393	0.0961309	-0.144196	0.0480655	0.144196	-0.0961309	-0.432589	-0.480655	0.192262	-0.144196	0.552753	0.144196	0.26436	0.120164	0.120164	-0.120164	-0.26436	-0.360491	0.384524	0.144196	0.360491	0.168229	0.336458	-0.336458	-0.144196	-0.144196	-0.720982	-1.00937	-0.480655	-0.240327	-0.240327	-0.52872	-0.288393	-0.817113	-0.672917	-0.817113
948	-0.0538802	0.161641	-0.700442	0.161641	0.808203	0.592682	0.377161	0.808203	0.377161	-0.0538802	0.377161	-0.484922	0.377161	0.592682	-0.161641	0.161641	0.377161	-0.0538802	-0.0538802	0.484922	-0.161641	0.377161	-0.161641	0.269401	0.377161	0.484922	0.269401	0.592682	0.377161	-0.484922	-0.0538802	1.02372	-0.0538802	-0.269401	0.592682	0.161641	-0.0538802	-0.269401	0.592682	0.592682	-0.0538802	-0.0538802
949	0.0991634	-0.0964466	0.0258096	-0.569171	-0.463215	-0.609923	-0.626223	-0.634374	-0.634374	-0.634374	-0.626223	-0.618073	-0.634374	-0.634374	-0.00679201	0.00950882	-0.230928	-0.129048	0.00543361	-0.691427	-0.577321	-0.781081	-0.728104	-0.569171	-0.332809	-0.499892	-0.630299	-0.56102	-0.324658	0.319225	0.42518	1.61514	1.13427	0.604489	0.685993	0.82455	0.139915	0.849001	-0.0149424	0.107314	-0.0230928	0.718595
950	-0.153142	0.155852	-0.250719	-0.344231	-0.470268	-0.539385	-0.502794	-0.466202	-0.510925	-0.470268	-0.0271048	-0.193799	-0.661357	-0.214128	0.0521767	-0.0535319	-0.201931	-0.409282	-0.811788	-0.941891	-0.740638	-0.752835	-0.687784	-0.740638	-0.647127	-0.525155	-0.510925	-0.569878	-0.181602	0.180247	0.456715	0.867353	0.192444	-0.0636962	0.241233	-0.291376	0.342875	0.200575	0.342875	0.102998	0.716921	0.729118
951	0.120013	-0.10738	-0.372672	-0.258975	-0.41057	-0.258975	0.0442153	0.309507	-0.221076	-0.562166	-0.41057	-0.183178	0.00631647	0.233709	0.138962	-0.126329	-0.467419	-0.713761	-0.656913	-0.600065	-0.543216	-0.884306	-0.998002	-0.694812	-0.637963	-0.694812	-0.126329	-0.126329	0.574799	-0.600065	-1.05485	-1.01695	-0.524267	-0.637963	-0.675862	-1.01695	-0.600065	-0.524267	-0.600065	-1.01695	-0.713761	-0.448469
952	-0.322741	0.132893	-0.322741	-0.322741	-0.322741	-0.322741	-0.322741	-0.322741	-0.322741	-0.322741	-0.0949238	-0.322741	-0.322741	0.132893	-0.0949238	0.246802	0.0189848	0.0189848	-0.322741	-0.322741	-0.43665	-0.208832	-0.208832	-0.208832	0.132893	-0.0949238	-0.0949238	0.360711	-0.0949238	0.132893	0.588528	0.132893	-0.322741	-0.0949238	-0.322741	0.360711	-0.0949238	-0.0949238	0.360711	-0.550558	0.360711	0.132893
953	-0.231801	0.235697	-0.231801	-0.430487	-0.278551	-0.559049	-0.477237	-0.0915516	-0.0448018	-0.208426	0.08376	0.422696	-0.138301	0.469445	-0.301925	0.305821	-0.00973953	-0.296082	-0.436331	-0.582424	-0.588268	-0.494768	-0.0798641	0.0603851	0.0954474	-0.0506456	-0.319457	-0.0915516	0.282446	-0.290238	0.200634	0.259071	-0.442175	-0.231801	0.375946	-0.021427	-0.0681767	0.375946	-0.196738	-0.266863	-0.512299	0.188947
954	-0.137916	0.0689581	-0.137916	-0.551665	-0.551665	-0.551665	-0.34479	-0.551665	-0.551665	-0.551665	-0.551665	-0.34479	-0.137916	-0.551665	-0.034479	-0.034479	-0.551665	-0.655102	-0.551665	-0.551665	-0.448227	-0.655102	-0.448227	-0.655102	-0.551665	-0.655102	-0.448227	-0.34479	0.482706	-0.34479	0.0689581	-0.965413	-0.758539	-0.965413	-0.965413	-0.965413	-0.965413	-0.965413	-0.965413	-0.965413	-0.758539	-0.965413
955	0.0525869	-0.0334644	-0.435037	-0.291618	0.0812707	0.368109	0.196006	-0.090832	-0.119516	0.482844	0.740998	0.282057	0.941784	0.626263	-0.0191225	0.00956126	-0.176883	-0.435037	-0.478063	-0.564114	-0.635824	-0.392012	-0.0478063	-0.176883	-0.348986	-0.291618	-0.435037	-0.435037	-0.262935	0.253373	-0.635824	-0.578456	-0.549772	-0.406354	-0.750559	-0.348986	-0.492405	-0.60714	-0.492405	-0.435037	-0.635824	-0.37767
956	-0.233871	0.237285	-0.336296	-0.430527	-0.352684	-0.13964	-0.0126324	-0.475594	-0.623087	-0.651766	-0.590311	-0.26255	-0.295326	-0.369072	-0.0167295	0.0139981	-0.496079	-0.233871	-0.219531	-0.364975	-0.3998	-0.272793	-0.375218	-0.20724	-0.715269	-0.500177	-0.258453	-0.707075	0.130763	-0.131446	-0.168319	-1.00411	-1.0164	-1.44249	-0.123252	-0.713221	-0.90578	-0.639475	-0.295326	-0.586214	-0.70093	-0.102767
957	0.102292	-0.0818334	-0.388709	-0.388709	-0.388709	-0.388709	-0.388709	-0.388709	-0.388709	-0.388709	-0.388709	-0.388709	-0.388709	3.04829	0.0102292	-0.0511459	0.347792	0.0102292	0.409167	0.0102292	-0.112521	-0.0818334	-0.112521	-0.0511459	-0.112521	-0.112521	-0.0204583	0.0716042	0.102292	-0.0818334	-0.204583	0.0409167	1.39117	0.409167	-0.0818334	0.163667	-0.0818334	0.163667	-0.143208	0.102292	-0.0204583	-0.0818334
958	-0.145159	0.131963	-0.313413	-0.50146	-0.244132	-0.39259	-0.402488	-0.590535	-0.481666	-0.570741	-0.590535	-0.600432	-0.590535	-0.729097	-0.021444	0.0379394	0.171552	0.0676311	0.0280422	0.082477	0.102271	0.0725797	0.127015	0.0923742	0.0676311	0.0329908	0.0973228	0.0676311	0.042888	-0.0461871	0.0923742	0.102271	0.0131963	0.0329908	-0.00659816	0.0230936	0.042888	0.042888	0.0230936	-0.105571	-0.00659816	-0.0659816
959	0.0383609	-0.0537053	-0.237838	-0.606102	-0.329904	0.314559	0.498692	0.728857	-0.0997383	-0.375937	0.084394	0.406626	0.360592	-0.375937	0.084394	-0.0537053	-0.260854	-0.606102	-0.767218	-0.790235	-0.767218	-1.0204	-0.905317	-1.08945	-0.813251	-0.629119	-0.606102	-0.49102	-0.0997383	0.084394	-0.42197	-0.790235	-0.882301	-0.606102	-0.0537053	-0.0537053	-0.375937	-0.560069	-0.42197	-0.237838	-0.606102	-0.468003
960	0.481622	-0.481622	-0.795488	-0.0487034	-0.124464	-0.0378804	-0.135287	-0.319278	-0.416684	-0.83878	-0.849603	-0.806311	-0.871249	-0.925364	-0.102818	0.102818	0.378804	0.427507	0.102818	-0.010823	-0.243517	0.221871	0.0541148	0.156933	-0.194813	-0.232694	0.10823	-0.0703493	0.211048	-0.211048	0.330101	-0.330101	-0.449153	-0.752196	-0.113641	0.00541148	-0.600675	-0.806311	-0.535737	-0.00541148	-0.351747	-0.405861
961	0.158204	-0.173271	-0.143137	-0.775952	-0.625282	-0.745818	0.158204	0.42941	0.700617	-0.384209	-0.0828687	-0.0226005	-0.745818	-0.504746	-0.203405	0.233539	-0.0828687	-0.595148	-0.68555	-0.715684	-0.42941	-0.414343	-0.399276	-0.293807	0.715684	0.233539	-0.323941	-0.188338	-0.0828687	0.0678016	0.12807	-0.0828687	-0.323941	-0.263673	-0.233539	-0.0527346	-0.354075	-0.354075	-0.143137	-0.113003	0.0678016	-0.323941
962	-0.268986	0.273648	-0.627014	-0.31374	-0.470377	-0.392058	-0.369682	-0.436812	-0.475971	-0.397652	-0.531913	0.0219105	-0.744491	-0.772462	0.0163163	-0.0200458	-0.00326327	0.105823	0.475039	0.228895	0.142185	0.142185	0.117011	0.307213	0.100229	0.161765	0.117011	0.296025	0.0163163	-0.0172487	0.0442872	0.323996	0.391126	-0.218639	0.117011	-0.654984	-0.604637	-0.431218	-0.207451	-0.431218	0.0890406	0.536574
963	-0.153219	0.153219	-0.269454	-0.734393	-0.544191	-0.375122	-0.438523	-0.406822	-0.660426	-0.649859	-0.670992	-0.110951	-0.501923	-0.332854	0.0475506	-0.0475506	0.427956	0.285304	0.470223	0.227186	0.295871	0.285304	0.295871	0.554757	0.274737	0.0898179	0.126802	0.158502	-0.660426	0.660426	0.332854	-0.237753	0.48079	-0.0898179	-0.956296	-0.829494	-0.597025	0.110951	-0.24832	-0.332854	-0.438523	0.227186
964	-0.132824	0.144374	-0.513972	-0.548622	-0.271424	-0.687221	-0.756521	-0.479323	-0.306073	-0.202124	-1.48417	-1.13767	-1.20697	-1.34557	0.127049	-0.150149	-0.236774	-0.306073	0.0923995	0.0230999	0.438898	0.161699	0.542847	0.404248	0.352273	0.248324	0.490872	0.490872	-0.0981745	0.109724	0.213674	0.837371	1.18387	0.352273	0.664122	0.421573	0.802721	0.768071	-0.271424	-0.202124	0.144374	0.0404248
965	0.709356	-0.709356	-0.567485	-0.496549	-0.993099	0.0709356	-0.212807	-0.0709356	0.638421	0.638421	4.16334e-17	-0.212807	-0.212807	-0.354678	0.0354678	-0.0354678	-0.0709356	0.212807	0.177339	0.425614	0.354678	0.248275	0.0354678	0.638421	0.31921	1.0995	0.177339	0.496549	-0.0709356	0.0709356	0.638421	0.567485	-0.212807	-0.567485	-0.283742	-0.212807	-0.0709356	-0.0709356	-0.354678	0.283742	0	-1.38778e-17
966	-0.109908	0.26692	-0.204116	-0.863566	-1.14619	-0.39253	-0.675152	-0.769359	-0.580945	-0.675152	-0.486737	-0.39253	-0.580945	-1.3346	0.0314024	-0.157012	0.12561	-0.39253	-0.204116	-0.580945	-0.345426	-0.251219	0.314024	-0.0157012	0.502438	0.12561	-0.0157012	-0.345426	-0.0157012	-0.0157012	0.737957	-0.486737	-0.298323	-0.204116	-0.0157012	0.172713	-0.580945	-0.39253	-0.109908	-0.204116	1.20899	0.172713
967	0.232843	-0.197021	-0.555241	-0.555241	-0.626885	-0.626885	-0.483597	-0.483597	-0.483597	-0.197021	-0.555241	-0.483597	-0.626885	-0.483597	-0.197021	0.197021	-0.232843	-0.304487	-0.0895551	-0.017911	-0.125377	-0.197021	-0.0895551	-0.197021	-0.232843	-0.268665	-0.232843	-0.304487	-0.125377	0.0895551	-0.411953	1.3075	0.161199	-0.340309	0.447775	0.017911	-0.268665	0.017911	0.161199	0.376131	1.02093	0.0895551
968	0.141196	-0.136062	-0.474932	-0.782996	-0.259287	-0.0436424	1.49668	1.25023	1.25023	0.326034	0.726518	0.634098	0.726518	0.634098	0.172002	-0.151465	-0.259287	-0.182271	0.249018	0.356841	0.49547	0.0795832	0.387647	0.418454	0.865146	0.695711	0.741921	0.726518	-0.382513	0.356841	-0.105255	-0.228481	-0.598158	-0.197674	0.0179704	-0.0436424	-0.105255	-0.0436424	0.0179704	0.541679	-0.105255	0.0179704
969	0.332153	-0.39994	-0.643971	-0.725315	-0.806658	-0.806658	-0.806658	-0.806658	-0.643971	-0.0745651	-0.725315	-0.155909	-0.806658	-0.481284	0.0474505	-0.0745651	-0.237252	-0.196581	-0.277924	-0.318596	-0.155909	-0.155909	0.169466	0.0881223	0.0881223	-0.0745651	1.26761	0.494841	0.00677864	0.0881223	0.00677864	0.00677864	0.00677864	0.0881223	0.0881223	0.25081	0.332153	0.169466	0.494841	0.0881223	0.0881223	0.25081
970	0.317316	-0.318279	-0.595629	-0.780529	-0.682301	-0.56096	-0.56096	-0.202716	-0.428063	0.2422	-0.243163	-0.352947	-0.526291	-0.196938	-0.136268	0.132415	-0.0351503	0.0197419	-0.22005	-0.176714	-0.52918	-0.217161	0.21042	0.00240755	-0.0929316	-0.59274	-0.0929316	0.233533	0.432878	-0.428063	-0.734304	-0.404951	-0.231607	-0.566738	-0.630298	0.184419	-0.266275	-0.514735	-1.01165	-1.12722	-0.584073	-0.913426
971	0.546224	-0.544226	-0.664056	-0.717979	-0.711988	-0.717979	-0.711988	-0.694013	-0.717979	-0.717979	-0.705996	-0.64009	-0.412414	-0.568192	-0.115835	0.117833	0.93567	0.339517	-0.0589163	-0.0139801	-0.187733	-0.277605	-0.244652	-0.15478	0.156777	-0.049929	0.00699006	-0.121827	0.426394	-0.430388	-1.24523	-1.13738	-0.526252	-0.550218	-0.124823	-1.2632	-1.17333	-0.873758	-0.909707	-0.981605	-0.999579	-1.25122
972	0.500007	-0.485408	-0.660593	-1.12045	-0.244529	-0.222631	-0.288325	0.281026	0.412414	0.0839427	-0.92337	-0.813879	-1.51462	-1.05476	0.171535	-0.178835	0.248178	-0.0364968	-0.11314	-0.244529	-0.0912421	0.489058	0.204382	0.22628	0.270077	-0.0583949	-0.419714	0.0182484	-0.0912421	0.0839427	0.237229	-0.11314	-0.46351	-0.11314	0.565701	-0.770083	-0.551102	0.718988	0.653293	-0.222631	-0.770083	-0.551102
973	0.243426	-0.243426	-0.89256	-1.05484	-0.405709	-0.405709	-0.0811418	-0.405709	-0.567993	-0.730277	-0.405709	-0.730277	-0.243426	-0.567993	-0.162284	0.162284	0.567993	0.243426	0	0.0811418	0.162284	0.162284	0.89256	0.405709	0.0811418	0.324567	0.0811418	0.649135	-0.0811418	0.0811418	-0.243426	-0.243426	0.730277	-0.0811418	-0.405709	-0.243426	-0.405709	-0.243426	0.0811418	0.0811418	-0.243426	-0.243426
974	-0.0866036	0.0519622	-0.987282	-1.3337	-0.744791	-0.848716	-0.744791	-0.640867	-0.294452	-0.502301	-0.814074	-0.814074	-0.883357	-0.779433	0	0.0346415	-0.311773	-0.121245	0.329094	0.0346415	-0.259811	-0.277132	0.294452	0.103924	0.0692829	-0.0866036	-0.0519622	0.138566	0.0866036	-0.0866036	0.536943	0.225169	-0.0866036	-0.121245	0.259811	0.329094	0.155887	0.398377	0.363735	-0.0173207	0.779433	0.536943
975	0.194382	-0.312702	-1.32687	-1.5297	-0.312702	-0.819786	-1.12404	-0.616952	-0.819786	-0.921203	-1.5297	-1.32687	-0.921203	-0.921203	-0.0084514	0.042257	-0.464827	-0.667661	-0.36341	-0.211285	0.143674	-0.211285	-0.0084514	-0.312702	-0.261993	-0.160577	-0.36341	-0.211285	0.0929654	-0.0084514	-0.718369	-0.0084514	-0.0084514	0.0929654	-0.616952	-1.22545	-1.32687	0.295799	-0.718369	-1.02262	-0.312702	-1.22545
976	0.382634	-0.168359	1.30096	1.48462	0.382634	0.933627	0.19897	0.566298	0.749963	0.749963	1.11729	0.19897	0.566298	0.566298	0.107138	-0.168359	1.11729	-0.0765268	-0.168359	0.19897	-0.443856	-0.62752	-0.352023	-0.443856	-0.0765268	0.0153054	-0.168359	0.19897	-0.168359	0.0153054	0.0153054	0.749963	0.566298	0.0153054	0.19897	0.382634	0.749963	1.30096	0.19897	0.19897	0.933627	0.566298
977	0.0338943	-0.101683	1.25409	1.25409	0.982934	0.576202	0.576202	0.576202	0.305048	0.576202	0.305048	0.71178	0.440625	0.169471	0.23726	-0.23726	0.305048	0.372837	-0.101683	-0.101683	0.0338943	-0.169471	0.0338943	-0.0338943	-0.101683	0.305048	-0.0338943	0.169471	0.0338943	0.0338943	0.71178	0.71178	0.305048	0.169471	0.305048	-0.372837	0.305048	0.576202	0.305048	-0.101683	0.440625	0.305048
978	-0.337918	0.337918	0.202751	0.878588	0.473086	0.878588	0.878588	0.337918	0.878588	0.74342	0.473086	0.608253	0.74342	-0.0675837	-0.0675837	0.0675837	-0.473086	-0.202751	0.473086	2.77556e-17	-0.270335	0.202751	0.0675837	0.0675837	0.135167	-1.38778e-17	-0.202751	-0.0675837	-0.473086	0.473086	-0.202751	0.0675837	0.202751	0.0675837	0.337918	0.608253	-0.0675837	0.202751	-0.473086	-0.337918	-0.337918	0.0675837
979	-0.0748526	0.0374263	0.486542	0.486542	0.598821	0.0374263	0.149705	-0.29941	-0.187131	0.149705	-0.187131	-0.29941	0.374263	0.935657	-0.187131	0.149705	0.149705	-0.0187131	0.823378	0.149705	-0.130992	-0.187131	0.0935657	0.0935657	0.542681	-0.243271	-0.29941	0.0374263	-0.29941	0.374263	0.374263	0.0374263	-0.187131	0.149705	-0.29941	0.0374263	0.261984	0.261984	0.598821	-0.523968	0.374263	0.261984
980	-0.0438393	-0.0438393	0.306875	0.657589	0.482232	0.657589	0.482232	0.131518	0.657589	0.482232	0.131518	0.131518	-0.0438393	0.131518	-0.0438393	0.0438393	0.219196	-0.219196	-0.306875	-0.131518	0.306875	-0.0438393	-0.0438393	0.0438393	-0.131518	-0.219196	-0.131518	-0.219196	0.131518	-0.0438393	-0.0438393	-0.0438393	-0.0438393	0.832946	0.131518	0.306875	0.131518	0.131518	-0.0438393	-0.0438393	-0.0438393	1.53438
981	0.524156	-0.513349	0.199936	0.653845	0.394468	0.459312	0.459312	0.459312	0.394468	0.199936	-0.124285	0.0702478	0.329624	0.00540367	0.0378257	-0.0594404	-0.772725	-0.805147	-0.545771	-0.351239	-0.383661	-0.286395	-0.805147	-0.351239	-0.643037	-0.578193	-0.675459	-0.675459	0.0702478	-0.0594404	0.589	0.783533	1.04291	0.978065	0.913221	0.718689	0.00540367	0.135092	0.26478	0.524156	0.26478	0.459312
982	0.137825	-0.137825	0.321592	0.413475	0.505359	1.14854	0.413475	0.0459417	0.413475	0.413475	-0.229709	-0.137825	0.413475	1.97549	0.0918834	-0.0918834	-0.0459417	-0.0918834	0.137825	0.137825	0.321592	-0.183767	0.137825	0.0918834	-0.229709	-0.0459417	-0.137825	0.137825	-0.0459417	0.0459417	0.321592	0.505359	-0.137825	0.872893	-0.229709	-0.689126	-0.321592	0.321592	0.229709	-0.137825	-0.229709	0.872893
983	-0.129648	0.130926	0.330188	0.245885	0.35318	0.751706	1.31884	0.874329	0.64441	1.01994	1.59474	1.39548	0.767034	0.636746	-0.125817	0.130926	0.510291	-0.00319331	-0.0760008	-0.0606729	0.0504543	-0.0645049	0.383836	0.774698	0.307197	0.188405	0.46814	-0.125817	-0.244608	0.238221	0.115598	-0.15264	0.215229	1.26519	-0.206288	-0.15264	-0.0760008	0.383836	-0.244608	0.0926061	0.268877	0.904985
[truncated: 829 more rows]

## Sheet: Figure 2b k1
pre cue	pre cue	danger	danger	danger	danger	danger	danger	danger	danger	danger	danger	post cue	post cue	pre cue	pre cue	uncertainty	uncertainty	uncertainty	uncertainty	uncertainty	uncertainty	uncertainty	uncertainty	uncertainty	uncertainty	post cue	post cue	pre cue	pre cue	safety	safety	safety	safety	safety	safety	safety	safety	safety	safety	post cue	post cue
[truncated: 24 more rows]

[truncated: 93 more sheets: Figure 2b k2, Figure 2b k3, Figure 2b k4, Figure 2b k5, Figure 2b k6, Figure 2b k7, Figure 2b k8, Figure 2b k9, Figure 2b k10, Figure 2b k11, Figure 2b k12, Figure 2b k13, Figure 2b k14, Figure 2b k15, Figure 2b k16, Figure 2b k17, Figure 2b k18, Figure 2b k19, Figure 2b k20, Figure 2b k21 …]
